# Supplementary material for: Developing a class of dual atom materials for multifunctional catalytic reactions
Source: Nat Commun. 2023 Nov 8;14:7210. doi: 10.1038/s41467-023-42756-8 (PMC10632389; doi:10.1038/s41467-023-42756-8)
Supplement: Supplementary file 3 — Source Data [file 41467_2023_42756_MOESM3_ESM.xlsx]

## Sheet: Figure 1
Figure 1a				Figure 1b			Figure 1d											Figure 1e			Figure 1f							Figure 1g			Figure 1h						Figure 1i						Figure 1j
0	0	0		0	0		-21.6508	0		0	-21.8089	0	-21.9166	4.01059	-22.417	0		0.05	2.5508		0	3.2	0	2.46	1.16271	3.7135		0.05	0.04229		0	4.92	4.92	1.496	1.712		0	4.92	4.92	-1.856	-1.98		0	0	0
2	0	0		2	0		-21.5438	0	-21.4857	0	-21.7009	0	-21.8176	0	-22.317	0		0.81	3.12008		1	4.2	1	3.46	0.99836	4.11844		0.81	0.13144		2	4.92	4.92	1.496	1.712		2	4.92	4.92	-1.856	-1.98		2	0	0
4	0.91	0.08		4	-2.44		-21.4378	0	-21.3897	0	-21.5929	0	-21.7196	0	-22.2171	0		1.28	3.4598		1.6	4.8	1.6	4.06	-0.10171	3.68586		1.28	0.20341		4	3.714	4.118	1.145	1.712		4	3.714	4.118	-1.369	-1.057		4	-0.042	-0.131
6	0.91	0.08		6	-2.44		-21.3318	0	-21.2947	0	-21.4859	0	-21.6206	0	-22.117	0		1.48	3.78758		1.72	4.92	1.72	4.18	0.17	3.63		1.48	0.18303		6	3.714	4.118	1.145	1.712		6	3.714	4.118	-1.369	-1.057		6	-0.042	-0.131
8	3.19	0.66		8	-6.01		-21.2258	0	-21.1987	0	-21.3779	0	-21.5226	0	-22.0171	0		1.87	4.3597						-0.32	4.04		1.87	0.23729		8	2.019	2.723	0.307	1.119		8	2.019	2.723	-1.369	-0.727		8	0	0
10	3.19	0.66		10	-6.01		-21.1188	0	-21.1037	0	-21.2699	0	-21.4236	0	-21.917	0															10	2.019	2.723	0.307	1.119		10	2.019	2.723	-1.369	-0.727		10	0	0
12	3.23	0.21					-21.0128	0	-21.0077	0	-21.1629	0	-21.3246	0	-21.817	0															12	1.163	0.998	0.307	0.196		12	1.163	0.998	-0.531	-0.727
14	3.23	0.21					-20.9068	0	-20.9127	0	-21.0549	0	-21.2266	0	-21.716	0															14	1.163	0.998	0.307	0.196		14	1.163	0.998	-0.531	-0.727
16	3.22	0.09					-20.8008	0	-20.8177	0	-20.9469	0	-21.1276	0	-21.6161	0															16	0	0	0	0		16	0	0	0	0
18	3.22	0.09					-20.6948	0	-20.7217	0	-20.8399	0	-21.0286	0	-21.516	0															18	0	0	0	0		18	0	0	0	0
20	--	0.14					-20.5878	0	-20.6267	0	-20.7319	0	-20.9306	0	-21.416	0
22	--	0.14					-20.4818	0	-20.5307	2e-05	-20.6239	0	-20.8316	1.5e-05	-21.3161	3e-05
24	--	-1.47					-20.3758	0.00013	-20.4357	0.00144	-20.5169	0.00022	-20.7326	0.00166	-21.216	0.00336
26	--	-1.47					-20.2698	0.00314	-20.3407	0.01936	-20.4089	0.00596	-20.6346	0.0281	-21.1161	0.05913
28	--	-3.84					-20.1628	0.01038	-20.2447	0.05252	-20.3009	0.02194	-20.5356	0.08642	-21.016	0.18012
30	--	-3.84					-20.0568	0.00525	-20.1497	0.02972	-20.1939	0.01189	-20.4366	0.05125	-20.916	0.10359
							-19.9508	0.00044	-20.0537	0.00344	-20.0859	0.00091	-20.3386	0.01608	-20.8161	0.0616
							-19.8448	0.00145	-19.9587	0.00024	-19.9779	8e-05	-20.2396	0.04312	-20.716	0.13963
							-19.7388	0.00826	-19.8637	0.00256	-19.8709	0.00148	-20.1406	0.03349	-20.6161	0.06882
							-19.6318	0.01014	-19.7677	0.01042	-19.7629	0.00738	-20.0426	0.00721	-20.515	0.00599
							-19.5258	0.0029	-19.6727	0.02324	-19.6549	0.01676	-19.9436	0.02074	-20.4151	9e-05
							-19.4198	0.00041	-19.5767	0.02202	-19.5479	0.00958	-19.8446	0.03405	-20.315	0
							-19.3138	3e-05	-19.4817	0.00542	-19.4399	0.00124	-19.7466	0.01088	-20.2151	0
							-19.2078	3e-05	-19.3857	0.0004	-19.3319	7e-05	-19.6476	0.00589	-20.1151	0
							-19.1008	0.00161	-19.2907	2e-05	-19.2249	0.00011	-19.5486	0.03206	-20.015	0
							-18.9948	0.01248	-19.1957	0.00014	-19.1169	0.00441	-19.4506	0.03769	-19.9151	0
							-18.8888	0.01722	-19.0997	0.00464	-19.0089	0.02821	-19.3516	0.0112	-19.815	0.00078
							-18.7828	0.00599	-19.0047	0.0322	-18.9019	0.03337	-19.2536	0.0021	-19.7151	0.01497
							-18.6758	0.00103	-18.9087	0.0495	-18.7939	0.01087	-19.1546	0.000635	-19.6151	0.04982
							-18.5698	0.00479	-18.8137	0.01876	-18.6859	0.00229	-19.0556	0.00462	-19.515	0.03025
							-18.4638	0.0099	-18.7187	0.0028	-18.5789	0.00906	-18.9576	0.01184	-19.4151	0.00359
							-18.3578	0.00346	-18.6227	0.00366	-18.4709	0.01957	-18.8586	0.01034	-19.3141	0.0017
							-18.2518	0.00019	-18.5277	0.0167	-18.3629	0.00747	-18.7596	0.00607	-19.2141	0.00606
							-18.1448	0	-18.4317	0.01776	-18.2559	0.00048	-18.6616	0.0021	-19.114	0.0293
							-18.0388	0	-18.3367	0.00438	-18.1479	0	-18.5626	0.00672	-19.0141	0.05099
							-17.9328	0	-18.2417	0.00026	-18.0399	0	-18.4636	0.01241	-18.914	0.06162
							-17.8268	1e-05	-18.1457	0	-17.9329	0	-18.3656	0.0057	-18.8141	0.09048
							-17.7198	0.00096	-18.0507	0	-17.8249	0.00021	-18.2666	0.00464	-18.7141	0.04927
							-17.6138	0.01456	-17.9547	0	-17.7169	0.0085	-18.1676	0.00616	-18.614	0.0118
							-17.5078	0.03641	-17.8597	0	-17.6099	0.05372	-18.0696	0.0075	-18.5141	0.014
							-17.4018	0.01874	-17.7637	0.00072	-17.5019	0.07168	-17.9706	0.00685	-18.414	0.00641
							-17.2958	0.00378	-17.6687	0.01336	-17.3939	0.03213	-17.8716	0.00309	-18.3141	0.00374
							-17.1888	0.0004	-17.5737	0.05276	-17.2869	0.00572	-17.7736	0.00755	-18.2141	0.01156
							-17.0828	1e-05	-17.4777	0.0538	-17.1789	0.00042	-17.6746	0.00863	-18.1131	0.00999
							-16.9768	4e-05	-17.3827	0.02072	-17.0709	0	-17.5756	0.00657	-18.013	0.00909
							-16.8708	0.00163	-17.2867	0.00434	-16.9639	0.00012	-17.4776	0.00931	-17.913	0.0101
							-16.7638	0.01199	-17.1917	0.00048	-16.8559	0.00529	-17.3786	0.00969	-17.8131	0.00619
							-16.6578	0.01544	-17.0967	2e-05	-16.7479	0.03452	-17.2806	0.00624	-17.713	0.00738
							-16.5518	0.00353	-17.0007	0	-16.6409	0.03495	-17.1816	0.00115	-17.6131	0.01126
							-16.4458	0.00013	-16.9057	0.00036	-16.5329	0.00554	-17.0826	0.00266	-17.513	0.00913
							-16.3398	0	-16.8097	0.00664	-16.4249	0.00013	-16.9846	0.00706	-17.413	0.00761
							-16.2328	0	-16.7147	0.02518	-16.3169	0	-16.8856	0.01256	-17.3131	0.00927
							-16.1268	0	-16.6197	0.02066	-16.2099	0	-16.7866	0.02004	-17.213	0.00944
							-16.0208	2e-05	-16.5237	0.00364	-16.1019	0	-16.6886	0.00843	-17.1131	0.00316
							-15.9148	0.00175	-16.4287	0.00014	-15.9939	0.0005	-16.5896	0.00512	-17.013	0.00449
							-15.8078	0.01872	-16.3327	0	-15.8869	0.01556	-16.4906	0.00661	-16.9121	0.00831
							-15.7018	0.03581	-16.2377	0	-15.7789	0.08092	-16.3926	0.00567	-16.812	0.00779
							-15.5958	0.01551	-16.1417	0	-15.6709	0.08928	-16.2936	0.00813	-16.7121	0.00925
							-15.4898	0.00983	-16.0467	0	-15.5639	0.02597	-16.1946	0.00756	-16.612	0.00625
							-15.3838	0.02492	-15.9517	0.0003	-15.4559	0.03251	-16.0966	0.01117	-16.512	0.0086
							-15.2768	0.01937	-15.8557	0.0063	-15.3479	0.05573	-15.9976	0.00807	-16.4121	0.01331
							-15.1708	0.00414	-15.7607	0.03362	-15.2409	0.02429	-15.8986	0.00306	-16.312	0.01378
							-15.0648	0.00018	-15.6647	0.0512	-15.1329	0.00269	-15.8006	0.01049	-16.2121	0.00596
							-14.9588	1e-05	-15.5697	0.02216	-15.0249	6e-05	-15.7016	0.0113	-16.112	0.01095
							-14.8518	0.0005	-15.4747	0.01178	-14.9179	0.0001	-15.6026	0.00287	-16.012	0.01504
							-14.7458	0.00501	-15.3787	0.02928	-14.8099	0.00378	-15.5046	0.0014	-15.9121	0.01082
							-14.6398	0.00748	-15.2837	0.02692	-14.7019	0.02009	-15.4056	0.00682	-15.812	0.09894
							-14.5338	0.00171	-15.1877	0.00762	-14.5949	0.0157	-15.3066	0.01486	-15.7111	0.32538
							-14.4278	5e-05	-15.0927	0.00058	-14.4869	0.00177	-15.2086	0.01529	-15.6111	0.32806
							-14.3208	0	-14.9977	2e-05	-14.3789	2e-05	-15.1096	0.00714	-15.511	0.26079
							-14.2148	0	-14.9017	6e-05	-14.2719	0	-15.0116	0.00744	-15.411	0.08627
							-14.1088	0	-14.8067	0.00142	-14.1639	0	-14.9126	0.01186	-15.311	0.02468
							-14.0028	0.00059	-14.7107	0.00766	-14.0559	0.00012	-14.8136	0.01008	-15.2111	0.04253
							-13.8958	0.01103	-14.6157	0.00856	-13.9489	0.00697	-14.7156	0.00362	-15.1111	0.03864
							-13.7898	0.03436	-14.5197	0.00202	-13.8409	0.05976	-14.6166	0.000575	-15.011	0.01876
							-13.6838	0.02894	-14.4247	0.0001	-13.7329	0.0942	-14.5176	0.0041	-14.911	0.00893
							-13.5778	0.00929	-14.3297	0	-13.6259	0.04134	-14.4196	0.01721	-14.811	0.00686
							-13.4718	0.00068	-14.2337	0	-13.5179	0.00512	-14.3206	0.01571	-14.7111	0.00615
							-13.3648	1e-05	-14.1387	0	-13.4099	0.00011	-14.2216	0.00445	-14.6111	0.0072
							-13.2588	0	-14.0427	2e-05	-13.3029	0	-14.1236	0.00274	-14.51	0.01058
							-13.1528	8e-05	-13.9477	0.00144	-13.1949	2e-05	-14.0246	0.01083	-14.4101	0.01532
							-13.0468	0.00352	-13.8527	0.01474	-13.0869	0.00201	-13.9256	0.00971	-14.3101	0.01218
							-12.9398	0.0238	-13.7567	0.03802	-12.9799	0.03359	-13.8276	0.00167	-14.2101	0.01188
							-12.8338	0.02776	-13.6617	0.03366	-12.8719	0.08195	-13.7286	0.00133	-14.11	0.01196
							-12.7278	0.00606	-13.5657	0.01086	-12.7639	0.03138	-13.6296	0.01054	-14.01	0.01084
							-12.6218	0.00436	-13.4707	0.00094	-12.6569	0.00489	-13.5316	0.01619	-13.9101	0.01252
							-12.5158	0.03054	-13.3757	2e-05	-12.5489	0.04447	-13.4326	0.00602	-13.8101	0.00986
							-12.4088	0.04093	-13.2797	0	-12.4409	0.10283	-13.3336	0.01064	-13.7101	0.01275
							-12.3028	0.01131	-13.1847	0	-12.3339	0.04477	-13.2356	0.01989	-13.61	0.02426
							-12.1968	0.00065	-13.0887	0.0004	-12.2259	0.00392	-13.1366	0.01103	-13.51	0.01627
							-12.0908	1e-05	-12.9937	0.00772	-12.1179	7e-05	-13.0386	0.00722	-13.4101	0.00337
							-11.9838	0	-12.8977	0.03156	-12.0109	0	-12.9396	0.00538	-13.309	0.00841
							-11.8778	0	-12.8027	0.0284	-11.9029	0	-12.8406	0.01142	-13.209	0.01838
							-11.7718	0	-12.7077	0.0057	-11.7949	0	-12.7426	0.00825	-13.109	0.00933
							-11.6658	0	-12.6117	0.0041	-11.6879	0	-12.6436	0.0052	-13.0091	0.0058
							-11.5598	0	-12.5167	0.02678	-11.5799	0	-12.5446	0.01471	-12.9091	0.00782
							-11.4528	0	-12.4207	0.04442	-11.4719	0	-12.4466	0.02526	-12.809	0.01727
							-11.3468	0.00059	-12.3257	0.01986	-11.3649	0.0006	-12.3476	0.02154	-12.709	0.02619
							-11.2408	0.01237	-12.2307	0.0025	-11.2569	0.0204	-12.2486	0.01881	-12.609	0.0188
							-11.1348	0.03946	-12.1347	8e-05	-11.1489	0.09493	-12.1506	0.04275	-12.5091	0.01139
							-11.0288	0.03071	-12.0397	0	-11.0419	0.08922	-12.0516	0.03824	-12.4091	0.02141
							-10.9218	0.02699	-11.9437	0	-10.9339	0.07393	-11.9526	0.02118	-12.309	0.01668
							-10.8158	0.00916	-11.8487	0	-10.8259	0.0291	-11.8546	0.00752	-12.2081	0.00751
							-10.7098	0.00049	-11.7537	0	-10.7189	0.00198	-11.7556	0.0013	-12.1081	0.00346
							-10.6038	0	-11.6577	0	-10.6109	2e-05	-11.6566	0.0061	-12.0081	0.00569
							-10.4968	0.0001	-11.5627	0	-10.5029	0.00034	-11.5586	0.01838	-11.908	0.01994
							-10.3908	0.00382	-11.4667	0	-10.3959	0.01105	-11.4596	0.01058	-11.808	0.02682
							-10.2848	0.02146	-11.3717	8e-05	-10.2879	0.0505	-11.3606	0.00132	-11.7081	0.01168
							-10.1788	0.02485	-11.2757	0.003	-10.1799	0.05819	-11.2626	0.007	-11.6081	0.00399
							-10.0728	0.01237	-11.1807	0.0217	-10.0729	0.03974	-11.1636	0.04477	-11.5081	0.01305
							-9.96579	0.00207	-11.0857	0.03518	-9.9649	0.00716	-11.0646	0.05389	-11.408	0.01956
							-9.85979	6e-05	-10.9897	0.02754	-9.8569	0.00018	-10.9666	0.0132	-11.308	0.01575
							-9.75379	0.00026	-10.8947	0.02434	-9.7499	0.0005	-10.8676	0.01177	-11.2081	0.02093
							-9.64779	0.0095	-10.7987	0.00728	-9.6419	0.02403	-10.7696	0.03858	-11.1081	0.03231
							-9.54079	0.05869	-10.7037	0.0005	-9.5339	0.16606	-10.6706	0.04768	-11.007	0.03337
							-9.43479	0.08197	-10.6087	0	-9.4269	0.20842	-10.5716	0.01979	-10.907	0.03786
							-9.32879	0.03538	-10.5127	4e-05	-9.3189	0.06497	-10.4736	0.00367	-10.8071	0.0317
							-9.22279	0.00501	-10.4177	0.00152	-9.2109	0.00654	-10.3746	0.000585	-10.7071	0.02261
							-9.11679	0.00058	-10.3217	0.01302	-9.1039	0.00019	-10.2756	5e-05	-10.607	0.01994
							-9.00979	0.00952	-10.2267	0.02612	-8.9959	5e-05	-10.1776	0.00031	-10.507	0.01943
							-8.90379	0.03283	-10.1317	0.02274	-8.8879	0.00321	-10.0786	0.00641	-10.407	0.00558
							-8.79779	0.01729	-10.0357	0.0116	-8.7809	0.02492	-9.97958	0.02804	-10.3071	0.00205
							-8.69179	0.00133	-9.9407	0.0017	-8.6729	0.02846	-9.88158	0.0565	-10.2071	0.01581
							-8.58479	1e-05	-9.8447	6e-05	-8.5649	0.00481	-9.78258	0.08707	-10.107	0.04028
							-8.47879	0	-9.7497	8e-05	-8.4579	0.00011	-9.68358	0.05926	-10.007	0.04757
							-8.37279	0	-9.6537	0.00378	-8.3499	6e-05	-9.58558	0.02828	-9.90705	0.04066
							-8.26679	0.00051	-9.5587	0.03788	-8.2419	0.00636	-9.48658	0.04043	-9.80605	0.03947
							-8.16079	0.01654	-9.4637	0.08762	-8.1349	0.09521	-9.38758	0.08076	-9.70605	0.04223
							-8.05379	0.09532	-9.3677	0.05754	-8.0269	0.22984	-9.28958	0.04848	-9.60605	0.05269
							-7.94779	0.14333	-9.2727	0.01374	-7.9189	0.2361	-9.19058	0.01943	-9.50605	0.03611
							-7.84179	0.10839	-9.1767	0.00128	-7.8119	0.27306	-9.09158	0.04223	-9.40605	0.03547
							-7.73579	0.04095	-9.0817	4e-05	-7.7039	0.12168	-8.99358	0.07947	-9.30605	0.05478
							-7.62879	0.00854	-8.9867	0.00014	-7.5959	0.02736	-8.89458	0.0864	-9.20605	0.06077
							-7.52279	0.00962	-8.8907	0.0095	-7.4889	0.009	-8.79558	0.04503	-9.10605	0.10809
							-7.41679	0.00328	-8.7957	0.11468	-7.3809	0.00287	-8.69758	0.02823	-9.00605	0.14138
							-7.31079	0.00633	-8.6997	0.27904	-7.2729	0.03563	-8.59858	0.02956	-8.90605	0.16197
							-7.20479	0.06024	-8.6047	0.1416	-7.1659	0.1947	-8.50058	0.00718	-8.80605	0.30255
							-7.09779	0.15422	-8.5097	0.0146	-7.0579	0.30062	-8.40158	0.00032	-8.70605	0.61071
							-6.99179	0.12391	-8.4137	0.00028	-6.9499	0.26006	-8.30258	0.00057	-8.60505	0.57066
							-6.88579	0.08002	-8.3187	2e-05	-6.8429	0.15103	-8.20458	0.01324	-8.50505	0.15432
							-6.77979	0.13547	-8.2227	0.0019	-6.7349	0.15665	-8.10558	0.06965	-8.40505	0.07838
							-6.67279	0.25876	-8.1277	0.02632	-6.6269	0.12356	-8.00658	0.11879	-8.30505	0.09791
							-6.56679	0.17943	-8.0317	0.08078	-6.5199	0.08745	-7.90858	0.11845	-8.20505	0.08482
							-6.46079	0.08885	-7.9367	0.10568	-6.4119	0.17656	-7.80958	0.20321	-8.10505	0.08072
							-6.35479	0.12055	-7.8417	0.15266	-6.3039	0.2169	-7.71058	0.12955	-8.00505	0.05312
							-6.24879	0.04862	-7.7457	0.1464	-6.1969	0.0686	-7.61258	0.03212	-7.90505	0.05203
							-6.14179	0.00443	-7.6507	0.07648	-6.0889	0.00442	-7.51358	0.03869	-7.80505	0.1119
							-6.03579	8e-05	-7.5547	0.01574	-5.9809	4e-05	-7.41458	0.11874	-7.70505	0.21657
							-5.92979	3e-05	-7.4597	0.00364	-5.8739	0.00049	-7.31658	0.25937	-7.60505	0.16472
							-5.82379	0.00306	-7.3647	0.00092	-5.7659	0.03271	-7.21758	0.16731	-7.50505	0.17221
							-5.71679	0.05072	-7.2687	0.00898	-5.6579	0.36008	-7.11858	0.05256	-7.40405	0.15445
							-5.61079	0.22792	-7.1737	0.05336	-5.5509	0.82445	-7.02058	0.03173	-7.30405	0.15764
							-5.50479	0.47189	-7.0777	0.12242	-5.4429	0.94524	-6.92158	0.07615	-7.20405	0.15745
							-5.39879	0.41662	-6.9827	0.2138	-5.3349	0.9309	-6.82258	0.19231	-7.10405	0.15503
							-5.29279	0.16392	-6.8867	0.17034	-5.2279	0.42492	-6.72458	0.23706	-7.00405	0.1551
							-5.18579	0.11621	-6.7917	0.07158	-5.1199	0.26249	-6.62558	0.27386	-6.90405	0.20663
							-5.07979	0.14563	-6.6967	0.05228	-5.0119	0.30587	-6.52758	0.25007	-6.80405	0.29687
							-4.97379	0.10656	-6.6007	0.0314	-4.9049	0.16356	-6.42858	0.14573	-6.70405	0.25585
							-4.86779	0.07608	-6.5057	0.02756	-4.7969	0.47178	-6.32958	0.15646	-6.60405	0.24924
							-4.76079	0.16822	-6.4097	0.07748	-4.6889	1.58472	-6.23158	0.26085	-6.50405	0.41828
							-4.65479	0.97165	-6.3147	0.10716	-4.5809	1.3973	-6.13258	0.29039	-6.40405	0.5079
							-4.54879	1.47819	-6.2197	0.04486	-4.4739	1.5898	-6.03358	0.32258	-6.30405	0.6707
							-4.44279	1.05291	-6.1237	0.00534	-4.3659	1.64966	-5.93558	0.25904	-6.20305	0.84089
							-4.33679	1.22272	-6.0287	0.00016	-4.2579	0.96568	-5.83658	0.08538	-6.10305	0.93425
							-4.22979	1.29049	-5.9327	0.0006	-4.1509	0.44154	-5.73758	0.02133	-6.00305	0.89977
							-4.12379	0.50206	-5.8377	0.0276	-4.0429	0.26851	-5.63958	0.03965	-5.90305	0.72316
							-4.01779	0.08822	-5.7427	0.24182	-3.9349	1.19743	-5.54058	0.13541	-5.80305	0.67803
							-3.91179	0.88878	-5.6467	0.45416	-3.8279	2.77048	-5.44158	0.21446	-5.70305	0.77502
							-3.80479	5.36506	-5.5517	0.27412	-3.7199	3.71656	-5.34358	0.1792	-5.60305	0.77887
							-3.69879	8.10714	-5.4557	0.27058	-3.6119	4.56513	-5.24458	0.41165	-5.50305	0.74446
							-3.59279	6.22162	-5.3607	0.40528	-3.5049	7.36946	-5.14558	0.56835	-5.40305	0.96607
							-3.48679	4.82855	-5.2647	0.32002	-3.3969	3.58527	-5.04758	0.49228	-5.30305	0.84029
							-3.38079	5.81826	-5.1697	0.09978	-3.2889	0.81802	-4.94858	0.44966	-5.20305	0.70379
							-3.27379	5.78098	-5.0747	0.04634	-3.1819	1.85154	-4.84958	0.24763	-5.10305	0.69259
							-3.16779	3.26463	-4.9787	0.03018	-3.0739	3.39209	-4.75158	0.15518	-5.00205	0.51306
							-3.06179	1.11804	-4.8837	0.01708	-2.9659	6.45747	-4.65258	0.07848	-4.90205	0.52256
							-2.95579	0.48588	-4.7877	0.01702	-2.8589	8.47719	-4.55358	0.10537	-4.80205	0.5702
							-2.84879	0.31356	-4.6927	0.01386	-2.7509	4.35609	-4.45558	0.31979	-4.70205	0.40598
							-2.74279	1.48121	-4.5977	0.02606	-2.6429	0.91779	-4.35658	0.3384	-4.60205	0.41434
							-2.63679	7.24913	-4.5017	0.13744	-2.5359	0.90398	-4.25858	0.09525	-4.50205	0.6094
							-2.53079	8.38819	-4.4067	0.24624	-2.4279	5.91097	-4.15958	0.03231	-4.40205	0.54555
							-2.42479	5.97853	-4.3107	0.17392	-2.3199	10.2525	-4.06058	0.18021	-4.30205	0.49252
							-2.31779	10.3427	-4.2157	0.0548	-2.2129	11.6884	-3.96258	0.37323	-4.20205	0.52628
							-2.21179	19.9876	-4.1207	0.02566	-2.1049	9.52142	-3.86358	0.35223	-4.10205	0.49554
							-2.10579	19.3121	-4.0247	0.0661	-1.9969	6.59562	-3.76458	0.29088	-4.00205	0.49504
							-1.99979	15.6291	-3.9297	0.44936	-1.8899	6.54677	-3.66658	0.18952	-3.90205	0.60786
							-1.89379	11.1358	-3.8337	0.94046	-1.7819	8.80634	-3.56758	0.0559	-3.80105	0.87334
							-1.78679	7.03689	-3.7387	0.48516	-1.6739	8.91266	-3.46858	0.00865	-3.70105	1.36013
							-1.68079	13.6164	-3.6427	0.3784	-1.5669	10.2792	-3.37058	0.000705	-3.60105	1.86273
							-1.57479	17.0343	-3.5477	0.56514	-1.4589	16.092	-3.27158	0.01309	-3.50105	1.00622
							-1.46879	13.3942	-3.4527	0.4236	-1.3509	17.3845	-3.17258	0.1549	-3.40105	0.79793
							-1.36179	13.2547	-3.3567	0.29294	-1.2439	13.5281	-3.07458	0.41538	-3.30105	0.96654
							-1.25579	15.9931	-3.2617	0.44418	-1.1359	8.87313	-2.97558	0.60824	-3.20105	0.70664
							-1.14979	11.6587	-3.1657	0.82068	-1.0279	2.81037	-2.87658	0.64773	-3.10105	0.98717
							-1.04379	7.78838	-3.0707	0.59634	-0.9209	10.7584	-2.77858	0.28524	-3.00105	1.31827
							-0.93779	12.4441	-2.9757	0.4067	-0.8129	15.7851	-2.67958	0.17157	-2.90105	0.68086
							-0.83079	20.4332	-2.8797	0.80992	-0.7049	7.35118	-2.58058	0.09453	-2.80105	0.7762
							-0.72479	24.0091	-2.7847	1.34276	-0.5979	6.76296	-2.48258	0.0684	-2.70005	0.82378
							-0.61879	16.6437	-2.6887	0.67996	-0.4899	7.47857	-2.38358	0.04448	-2.60005	0.62798
							-0.51279	10.4623	-2.5937	0.66276	-0.3819	4.46105	-2.28558	0.02539	-2.50005	1.09631
							-0.40579	10.7095	-2.4987	1.63104	-0.2749	9.04344	-2.18658	0.00729	-2.40005	1.07382
							-0.29979	15.7283	-2.4027	1.79646	-0.1669	7.09292	-2.08758	0.00048	-2.30005	1.00232
							-0.19379	19.8697	-2.3077	1.1873	-0.0589	1.57938	-1.98958	1e-05	-2.20005	1.57784
							-0.08779	20.3222	-2.2117	1.44988	0.0481	0.10405	-1.89058	0	-2.10005	2.0577
							0.01821	19.0097	-2.1167	3.53866	0.1561	1.21034	-1.79158	0.000835	-2.00005	1.11085
							0.12521	19.2098	-2.0207	2.8149	0.2641	6.84288	-1.69358	0.0586	-1.90005	1.08221
							0.23121	23.4511	-1.9257	1.2744	0.3711	12.6464	-1.59458	0.80522	-1.80005	1.63451
							0.33721	27.5194	-1.8307	1.491	0.4791	10.7733	-1.49558	2.78735	-1.70005	0.83515
							0.44321	27.2983	-1.7347	1.68884	0.5871	4.5279	-1.39758	2.78637	-1.60005	1.25162
							0.55021	28.5333	-1.6397	1.72658	0.6941	3.45396	-1.29858	1.23882	-1.49905	3.88722
							0.65621	32.9095	-1.5437	0.80502	0.8021	2.98121	-1.19958	1.05655	-1.39905	5.18027
							0.76221	28.4729	-1.4487	1.05014	0.9101	5.14746	-1.10158	0.6783	-1.29905	4.53552
							0.86821	16.2246	-1.3537	1.24878	1.0171	3.35321	-1.00258	1.90634	-1.19905	2.98923
							0.97421	12.2787	-1.2577	0.8226	1.1251	0.60291	-0.90358	4.25739	-1.09905	0.8091
							1.08121	8.46541	-1.1627	0.75042	1.2331	0.87497	-0.80558	3.78965	-0.99905	1.61547
							1.18721	3.56561	-1.0667	0.9959	1.3401	2.00455	-0.70658	1.52798	-0.89905	2.79607
							1.29321	2.25943	-0.9717	2.96814	1.4481	1.19955	-0.60758	0.764	-0.79905	2.18702
							1.39921	4.44521	-0.8767	4.63524	1.5561	0.56051	-0.50958	1.70368	-0.69905	2.67519
							1.50621	5.44431	-0.7807	4.57316	1.6631	1.01064	-0.41058	2.07297	-0.59905	2.712
							1.61221	2.72406	-0.6857	3.6755	1.7711	1.3687	-0.31158	2.3012	-0.49905	1.74371
							1.71821	2.11155	-0.5897	1.42516	1.8791	2.34076	-0.21358	0.84476	-0.39905	1.23358
							1.82421	3.59643	-0.4947	2.12924	1.9861	2.61988	-0.11458	0.10823	-0.29805	0.52382
							1.93021	3.63924	-0.3987	3.23844	2.0941	1.40106	-0.01658	0.24881	-0.19805	0.18846
							2.03721	1.9418	-0.3037	2.01058	2.2021	0.22668	0.08242	1.3085	-0.09805	0.12275
							2.14321	0.25999	-0.2087	2.4016	2.3091	0.19157	0.18142	1.53875	0.00195	0.17446
							2.24921	0.03495	-0.1127	2.40528	2.4171	0.79148	0.27942	0.3441	0.10195	1.38826
							2.35521	0.43673	-0.0177	1.13672	2.5251	1.46699	0.37842	0.01368	0.20195	2.76724
							2.46221	1.34592	0.0783	1.01456	2.6321	0.7856	0.47742	9e-05	0.30195	2.10831
							2.56821	1.50305	0.1733	2.97016	2.7401	0.07668	0.57542	0	0.40195	3.06406
							2.67421	1.20603	0.2683	3.64956	2.8481	0.03991	0.67442	0.00026	0.50195	2.25783
							2.78021	1.73323	0.3643	2.13968	2.9551	0.06815	0.77342	0.01289	0.60195	0.3832
							2.88621	1.76976	0.4593	1.58582	3.0631	0.01776	0.87142	0.12201	0.70195	0.01214
							2.99321	2.11675	0.5553	2.08168	3.1711	0.0031	0.97042	0.25209	0.80195	0.00016
							3.09921	2.59813	0.6503	2.3634	3.2781	0.06538	1.06942	0.15689	0.90295	0.01484
							3.20521	1.34696	0.7453	2.13284	3.3861	0.40379	1.16742	0.12218	1.00295	0.36798
							3.31121	0.36734	0.8413	2.50084	3.4941	0.73086	1.26642	0.11537	1.10295	1.57525
							3.41821	0.82211	0.9363	3.18676	3.6011	0.46409	1.36542	0.03796	1.20295	1.38225
							3.52421	1.04702	1.0323	2.41206	3.7091	0.10309	1.46342	0.01408	1.30295	0.84007
							3.63021	0.71085	1.1273	0.60302	3.8171	0.01928	1.56242	0.00907	1.40295	0.92198
							3.73621	0.37342	1.2233	0.15438	3.9241	0.08581	1.66142	0.08289	1.50295	0.5592
							3.84221	0.21975	1.3183	0.60404	4.0321	0.31882	1.75942	0.25971	1.60295	0.2239
							3.94921	0.80844	1.4133	1.06566	4.1401	0.40955	1.85842	0.50178	1.70295	1.07873
							4.05521	1.13663	1.5093	1.00872	4.2471	0.2905	1.95642	1.4212	1.80295	2.24436
							4.16121	0.46435	1.6043	0.5716	4.3551	0.11477	2.05542	1.12838	1.90295	1.03606
							4.26721	0.3564	1.7003	0.28022	4.4631	0.10764	2.15442	0.29611	2.00295	0.37139
							4.37421	0.45863	1.7953	0.42178	4.5701	0.21477	2.25242	0.21654	2.10395	0.31885
							4.48021	0.39637	1.8903	1.23494	4.6781	0.48409	2.35142	0.75664	2.20395	0.34685
							4.58621	0.48212	1.9863	1.23004	4.7861	0.6555	2.45042	1.64943	2.30395	0.18597
							4.69221	1.12483	2.0813	0.34332	4.8931	0.43965	2.54842	0.74496	2.40395	0.07387
							4.79821	1.42026	2.1773	0.05766	5.0011	0.19138	2.64742	0.09462	2.50395	0.07526
							4.90521	1.02114	2.2723	0.31676	5.1091	0.1064	2.74642	0.03785	2.60395	0.06986
							5.01121	0.71445	2.3673	0.61232	5.2161	0.22539	2.84442	0.01402	2.70395	0.04045
							5.11721	0.542	2.4633	0.44866	5.3241	0.23493	2.94342	0.00484	2.80395	0.03352
							5.22321	0.48262	2.5583	0.63602	5.4321	0.15584	3.04242	0.00104	2.90395	0.05318
							5.33021	0.45534	2.6543	0.62308	5.5391	0.07437	3.14042	0.00155	3.00395	0.07857
							5.43621	0.33691	2.7493	0.16274	5.6471	0.05026	3.23942	0.0236	3.10395	0.14743
							5.54221	0.13901	2.8453	0.00952	5.7551	0.01358	3.33842	0.07446	3.20395	0.12395
							5.64821	0.22332	2.9403	0.00716	5.8621	0.01671	3.43642	0.05341	3.30495	0.0947
							5.75421	0.21858	3.0353	0.04736	5.9701	0.01195	3.53542	0.03075	3.40495	0.06946
							5.86121	0.04687	3.1313	0.20168	6.0781	0.00144	3.63442	0.04151	3.50495	0.0584
							5.96721	0.0016	3.2263	0.23942	6.1851	2e-05	3.73242	0.02557	3.60495	0.03513
							6.07321	5e-05	3.3223	0.21326	6.2931	0	3.83142	0.07565	3.70495	0.06351
							6.17921	0.00265	3.4173	0.6091	6.4011	3e-05	3.93042	0.12416	3.80495	0.12739
							6.28521	0.02209	3.5123	0.58648	6.5081	0.00222	4.02842	0.05594	3.90495	0.09509
							6.39221	0.03595	3.6083	0.19826	6.6161	0.02527	4.12742	0.01407	4.00495	0.05293
							6.49821	0.06264	3.7033	0.18086	6.7241	0.13195	4.22542	0.00986	4.10495	0.03245
							6.60421	0.10442	3.7993	0.19986	6.8311	0.36212	4.32442	0.05635	4.20495	0.02645
							6.71021	0.13827	3.8943	0.15136	6.9391	0.28163	4.42342	0.12332	4.30495	0.04249
							6.81721	0.16793	3.9893	0.12328	7.0471	0.07051	4.52142	0.07161	4.40495	0.06789
							6.92321	0.09286	4.0853	0.17886	7.1551	0.06586	4.62042	0.0218	4.50595	0.08537
							7.02921	0.05221	4.1803	0.16716	7.2621	0.11882	4.71942	0.03149	4.60595	0.12451
							7.13521	0.03556	4.2763	0.14206	7.3701	0.04295	4.81742	0.03714	4.70595	0.16176
							7.24121	0.02958	4.3713	0.1488	7.4781	0.03389	4.91642	0.07301	4.80595	0.12211
							7.34821	0.01713	4.4673	0.19324	7.5851	0.11842	5.01542	0.04846	4.90595	0.07695
							7.45421	0.00429	4.5623	0.38246	7.6931	0.12246	5.11342	0.01972	5.00595	0.06172
							7.56021	0.00023	4.6573	0.418	7.8011	0.04934	5.21242	0.02189	5.10595	0.08185
							7.66621	0	4.7533	0.34698	7.9081	0.03844	5.31142	0.04872	5.20595	0.09866
							7.77321	0	4.8483	0.3996	8.0161	0.04536	5.40942	0.10485	5.30595	0.07815
							7.87921	0	4.9443	0.34448	8.1241	0.04016	5.50842	0.08754	5.40595	0.07627
							7.98521	0	5.0393	0.30052	8.2311	0.0232	5.60742	0.03379	5.50595	0.10083
							8.09121	0	5.1343	0.32644	8.3391	0.02361	5.70542	0.0092	5.60595	0.0876
							8.19721	0	5.2303	0.1966	8.4471	0.05417	5.80442	0.02374	5.70695	0.07997
							8.30421	0	5.3253	0.13366	8.5541	0.05926	5.90342	0.05284	5.80695	0.12705
							8.41021	0	5.4213	0.11786	8.6621	0.05002	6.00142	0.0331	5.90695	0.16176
							8.51621	0	5.5163	0.08982	8.7701	0.05444	6.10042	0.0183	6.00695	0.11726
							8.62221	0	5.6113	0.13412	8.8771	0.04473	6.19842	0.01999	6.10695	0.07802
							8.72921	0	5.7073	0.1364	8.9851	0.03869	6.29742	0.03067	6.20695	0.0558
							8.83521	0	5.8023	0.05424	9.0931	0.01843	6.39642	0.01632	6.30695	0.03849
							8.94121	0	5.8983	0.00826	9.2001	0.00227	6.49442	0.00254	6.40695	0.00873
							9.04721	0	5.9933	0.00042	9.3081	5e-05	6.59342	0.00011	6.50695	0.0004
							9.15321	0	6.0893	0	9.4161	0	6.69242	0	6.60695	0
							9.26021	0	6.1843	0	9.5231	0	6.79042	0	6.70695	0
							9.36621	0	6.2793	0	9.6311	0	6.88942	0	6.80695	0
							9.47221	0	6.3753	0	9.7391	0	6.98842	0	6.90795	0
							9.57821	0	6.4703	0	9.8461	0	7.08642	0	7.00795	0
							9.68521	0	6.5663	0	9.9541	0	7.18542	0	7.10795	0
							9.79121	0	6.6613	0	10.0621	0	7.28442	0	7.20795	0
							9.89721	0	6.7563	0	10.1691	0	7.38242	0	7.30795	0
							10.0032	0	6.8523	0	10.2771	0	7.48142	0	7.40795	0
							10.1092	0	6.9473	0	10.3851	0	7.58042	0	7.50795	0
							10.2162	0	7.0433	0	10.4921	0	7.67842	0	7.60795	0

## Sheet: Figure 4
Figure 4a								Figure 4b					Figure 4d				Figure 4e				Figure 4f					Figure 4g							Figure 4h					Figure 4i				Figure 4j
7512.8	0.000940384	0.00719	0.01319	0.00188	0.00269	0.00149		0	0.03829	0.00505	0.03687		0	0.04496	0.06444		0	0.06639	0.07561		1	0.61955	0.16659	0.06682		29999.7	20.6101	29999.6	29.4555	29999.6	204.073		3.00269	0.06039	2.99859	0.06984		1	1.7	1		24.9	310.265	24.9	308.234	24.9	264.414
7516.68	0.000741482	0.00595	0.01243	0.00175	0.00261	0.00121		0.05	0.03721	0.00472	0.04		0.03068	0.08152	0.08992		0.03068	0.1019	0.10645		2	0.62581	0.16901	0.0605		29981.3	20.565	29972.3	29.4082	29962.4	203.98		3.44066	0.05474	3.41939	0.06431		2	2.6	1.7		24.85	355.882	24.85	323.532	24.85	288.998
7520.58	0.00131	0.00507	0.01166	0.0016	0.00233	0.00124		0.1	0.03635	0.00437	0.04313		0.06136	0.13883	0.13727		0.06136	0.16337	0.16327		3	0.62459	0.16623	0.04311		29865.8	20.5044	29846.7	29.3345	29826.5	204		4.17562	0.04844	4.23716	0.05518						24.8	401.103	24.8	262.802	24.8	316.324
7524.65	0.000807672	0.00419	0.01099	0.0014	0.00198	0.00111		0.15	0.03573	0.004	0.04621		0.09204	0.19107	0.18319		0.09204	0.22111	0.21806		4	0.62628	0.16598	0.05126		29669.5	20.386	29649.3	29.1774	29628.6	203.88		5.27562	0.04098	5.35795	0.04677						24.75	411.18	24.75	232.586	24.75	322.74
7528.68	0.00156	0.00329	0.01034	0.0012	0.00165	0.000954266		0.2	0.03542	0.00364	0.0492		0.12272	0.2317	0.21977		0.12272	0.26632	0.2614		5	0.63175	0.17065	0.02294		29470.9	20.274	29450.8	29.0169	29429.9	203.834		6.37574	0.03594	6.21807	0.04114						24.7	422.941	24.7	284.532	24.7	368.538
7532.78	0.000772025	0.00246	0.00963	0.00102	0.00136	0.000896881		0.25	0.03546	0.0033	0.05208		0.1534	0.25718	0.24314		0.1534	0.29451	0.28866		6	0.6294	0.15702	0.04043		29272.2	20.1251	29251.8	28.8463	29231.1	203.722		7.33437	0.03255	7.2457	0.03622						24.65	383.854	24.65	321.705	24.65	399.728
7536.73	0.000387926	0.00197	0.00898	0.000843391	0.00114	0.000652381		0.3	0.03587	0.00302	0.0548		0.18408	0.26546	0.25118		0.18408	0.30324	0.29734		7	0.6318	0.15823	0.02921		29073.3	20.014	29053	28.6988	29032.3	203.695		8.25384	0.02945	8.30742	0.03255						24.6	375.652	24.6	331.737	24.6	353.851
7540.63	0.0013	0.00129	0.00836	0.000690886	0.000924661	0.000561329		0.35	0.03669	0.00283	0.05734		0.21476	0.25588	0.24325		0.21476	0.29174	0.2867		8	0.63886	0.16098	0.04062		28874.5	19.8826	28854.3	28.529	28833.5	203.584		9.30139	0.02719	9.23084	0.02995						24.55	429.967	24.55	313.524	24.55	454.518
7544.56	0.000635344	0.000822223	0.00773	0.000577776	0.000718981	0.00061531		0.4	0.03792	0.00278	0.05968		0.24544	0.22928	0.22026		0.24544	0.26112	0.25782		9	0.63039	0.16278	0.04926		28675.5	19.7458	28655.4	28.3817	28634.7	203.483		10.2014	0.02506	10.3094	0.02748						24.5	443.524	24.5	290.009	24.5	466.126
7548.6	0.000568946	0.000612976	0.00706	0.000451566	0.000519021	0.000335804		0.45	0.03954	0.00289	0.06178		0.27612	0.18838	0.18513		0.27612	0.21482	0.21423		10	0.63985	0.15048	0.04993		28476.5	19.6198	28456.4	28.2123	28435.5	203.442		11.2799	0.02323	11.1913	0.02567						24.45	458.038	24.45	380.175	24.45	542.418
7552.73	0.000917084	0.000444972	0.00637	0.000316848	0.000332979	0.000303629		0.5	0.04155	0.00314	0.06362		0.3068	0.13914	0.14439		0.3068	0.16061	0.16376		11	0.65117	0.17296	0.03753		28277.3	19.4994	28257.3	28.0671	28236.4	203.317		12.3715	0.02166	12.3447	0.02382						24.4	493.83	24.4	354.082	24.4	471.557
7556.81	-0.000275371	-4.80328e-05	0.00578	0.000216796	0.000226459	0.000278649		0.55	0.04392	0.00353	0.06518		0.33748	0.0971	0.11307		0.33748	0.11814	0.12525		12	0.65	0.15864	0.03876		28078	19.3611	28058.1	27.9077	28037.2	203.252		13.3225	0.02041	13.4104	0.02236						24.35	513.17	24.35	388.047	24.35	495.496
7560.76	0.000494511	1.70828e-05	0.00527	7.60944e-05	0.000110834	0.000175219		0.6	0.04662	0.00401	0.06644		0.36816	0.0981	0.11643		0.36816	0.12517	0.13151		13	0.64863	0.17789	0.0234		27878.8	19.2355	27858.7	27.7418	27837.8	203.185		14.4607	0.01922	14.2748	0.02126						24.3	502.683	24.3	432.306	24.3	575.127
7564.66	-3.97894e-05	-0.000132473	0.00475	-4.5494e-05	5.39015e-05	5.2906e-05		0.65	0.04962	0.00454	0.06738		0.39884	0.14655	0.15683		0.39884	0.18079	0.18274		14	0.6642	0.166	0.02885		27679.1	19.1133	27659	27.5846	27638.1	203.084		15.3287	0.01851	15.3314	0.02015						24.25	546.877	24.25	432.202	24.25	583.492
7568.59	6.94565e-05	-0.000210478	0.00422	-0.000124893	-5.00048e-05	-2.76455e-06		0.7	0.05289	0.00512	0.06798		0.42951	0.20881	0.21162		0.42951	0.25065	0.24905		15	0.65124	0.17352	0.04738		27479.3	18.9833	27459.2	27.4301	27438.4	203.011		16.4469	0.01758	16.2022	0.01935						24.2	500.339	24.2	385.749	24.2	586.452
7572.63	0.000697464	-0.000173269	0.00367	-0.000183547	-0.000280349	1.02378e-05		0.75	0.05639	0.00571	0.06823		0.46019	0.26814	0.26562		0.46019	0.31668	0.31275		16	0.64508	0.17261	0.04617		27279.6	18.8449	27259.4	27.2746	27238.5	202.915		17.2261	0.01706	17.2589	0.01847						24.15	536.038	24.15	504.146	24.15	543.465
7576.68	0.000639852	-0.000169639	0.00309	-0.000271139	-0.000383197	-3.96374e-05		0.8	0.06012	0.00632	0.06812		0.49087	0.31707	0.31095		0.49087	0.37005	0.36488		17	0.66755	0.16163	0.03179		27079.8	18.7245	27059.5	27.1138	27038.6	202.845		18.2848	0.0163	18.4183	0.0177						24.1	537.164	24.1	501.823	24.1	533.46
7580.76	0.000193769	-0.000737337	0.00262	-0.000245962	-0.000412278	-0.000221319		0.85	0.06403	0.00691	0.06763		0.52155	0.35128	0.34289		0.52155	0.40542	0.4		18	0.66275	0.17151	0.04308		26879.9	18.6032	26859.7	26.954	26838.8	202.781		19.3683	0.01573	19.2219	0.01719						24.05	588.908	24.05	389.124	24.05	533.655
7584.73	0.000416071	-7.3937e-05	0.00216	-0.000289116	-0.000434229	-0.00021082		0.9	0.06811	0.0075	0.06677		0.55223	0.36844	0.35874		0.55223	0.41964	0.41496		19	0.65236	0.15657	0.05027		26680.1	18.4723	26660.1	26.791	26639.1	202.663		20.2686	0.01532	20.2673	0.0165						24	591.934	24	470.163	24	596.88
7588.69	-0.000815305	0.000199483	0.00178	-0.000336089	-0.000468614	-0.000204677		0.95	0.07235	0.00806	0.06552		0.58291	0.36837	0.3578		0.58291	0.41182	0.40879		20	0.66766	0.1561	0.03529		26480.4	18.3314	26460.4	26.6374	26439.3	202.583		21.216	0.01487	21.3196	0.01608						23.95	607.814	23.95	416.299	23.95	658.11
7592.59	-0.000561324	-7.34148e-05	0.00147	-0.000376014	-0.000519604	-0.000149514		1	0.07673	0.00859	0.0639		0.61359	0.35355	0.34196		0.61359	0.38392	0.38336		21	0.68043	0.16039	0.05833		26280.6	18.2091	26260.4	26.4874	26239.4	202.529		22.15	0.01447	22.2391	0.01554						23.9	612.247	23.9	420.82	23.9	713.58
7596.6	0.000127172	-0.000279811	0.00109	-0.000428902	-0.000574813	-0.000292109		1.05	0.08123	0.00908	0.06191		0.64427	0.33032	0.31695		0.64427	0.34228	0.34476		22	0.65573	0.1688	0.01992		26080.8	18.0844	26060.5	26.3092	26039.6	202.423		23.1679	0.01411	23.4138	0.01507						23.85	626.399	23.85	368.547	23.85	742.845
7600.68	-0.000238125	-0.000413046	0.000705976	-0.000658828	-0.000579302	-0.000410913		1.1	0.08584	0.00953	0.05957		0.67495	0.31042	0.29445		0.67495	0.30082	0.3062		23	0.6729	0.16125	0.04233		25890.8	17.9552	25850.6	26.173	25839.6	202.335		24.2369	0.01377	24.3038	0.01457						23.8	652.665	23.8	424.702	23.8	655.473
7604.73	4.40067e-05	-0.000560237	0.000484079	-0.000609036	-0.000617935	-0.000272865		1.15	0.09055	0.00992	0.05691		0.70563	0.31053	0.2926		0.70563	0.28431	0.29076		24	0.66038	0.17018	0.04762		25690.9	17.8428	25650.8	26.0049	25639.8	202.28		25.2845	0.01347	25.2271	0.01429						23.75	649.132	23.75	540.514	23.75	668.242
7608.78	-7.349e-05	-0.000443417	0.000115076	-0.000557939	-0.000633311	-0.00039092		1.2	0.09534	0.01027	0.05398		0.73631	0.34425	0.32761		0.73631	0.31743	0.32176		25	0.67297	0.16899	0.04183		25481	17.701	25460.9	25.8492	25439.9	202.193		26.3462	0.01319	26.4257	0.01397						23.7	597.476	23.7	485.458	23.7	664.17
7612.7	-0.000395055	-0.000146956	-0.000394578	-0.000538608	-0.000594875	-0.000467208		1.25	0.10022	0.01055	0.05085		0.76699	0.41182	0.4005		0.76699	0.39938	0.40008		26	0.68502	0.16775	0.04453		25281.1	17.5713	25260.9	25.6816	25240	202.091		27.3444	0.01293	27.2252	0.01362						23.65	584.115	23.65	455.315	23.65	697.704
7616.58	-0.0001461	9.52984e-05	-0.000774407	-0.000465163	-0.000603934	-0.000390008		1.3	0.10516	0.01077	0.04762		0.79767	0.50336	0.50043		0.79767	0.51103	0.50869		27	0.70046	0.17122	0.05295		25081.3	17.4402	25060.9	25.535	25040.2	202.006		28.1975	0.01276	28.2222	0.01335						23.6	574.062	23.6	443.393	23.6	685.259
7620.62	6.02201e-05	-0.000258119	-0.000736107	-0.000454892	-0.000524057	-0.000293353		1.35	0.11016	0.01091	0.04444		0.82835	0.60826	0.61592		0.82835	0.63568	0.63157		28	0.69244	0.17566	0.06077		24881.3	17.3173	24861	25.3747	24840.1	201.954		29.2265	0.01244	29.3721	0.01303						23.55	670.124	23.55	550.835	23.55	658.473
7624.64	0.000401189	-0.000225914	-0.00105	-0.000437685	-0.000482312	-0.000535311		1.4	0.11521	0.01098	0.04151		0.85903	0.71894	0.73873		0.85903	0.76285	0.75831		29	0.68233	0.16625	0.01821		24681.3	17.1847	24661.2	25.218	24640.2	201.853		30.4967	0.01222	30.3751	0.01285						23.5	634.671	23.5	516.471	23.5	636.192
7628.8	-0.000332516	-0.000158353	-0.00137	-0.000381101	-0.000439124	-0.000443386		1.45	0.1203	0.01098	0.03914		0.88971	0.83097	0.86353		0.88971	0.88643	0.88271		30	0.69097	0.17087	0.02981		24481.5	17.0702	24461.2	25.043	24440.4	201.759		31.2273	0.01207	31.4997	0.01255						23.45	651.758	23.45	480.592	23.45	604.781
7632.8	0.000268259	-0.000234123	-0.00159	-0.000302406	-0.000352474	-0.000465213		1.5	0.12543	0.01089	0.03767		0.92039	0.94264	0.98736		0.92039	1.00353	1.00168		31	0.70316	0.17189	0.05826		24281.8	16.9222	24261.5	24.9034	24240.6	201.656		32.3725	0.01187	32.33	0.01236						23.4	686.742	23.4	512.893	23.4	665.122
7636.74	-0.000444556	-0.000455283	-0.00193	-0.000229998	-0.000244715	-0.000323144		1.55	0.13058	0.01072	0.03748		0.95107	1.05455	1.10918		0.95107	1.11405	1.11483		32	0.69326	0.16072	0.01401		24081.9	16.7946	24061.6	24.7669	24040.7	201.589		33.3942	0.01171	33.2759	0.01215						23.35	742.993	23.35	573.184	23.35	675.79
7640.61	-0.000455419	-0.000765599	-0.00196	-6.11208e-05	-6.70626e-05	-0.000162252		1.6	0.13576	0.01046	0.03886		0.98175	1.16913	1.22967		0.98175	1.22038	1.22408		33	0.7061	0.16722	0.02294		23882	16.6757	23861.6	24.5881	23840.6	201.502		34.4057	0.01156	34.3325	0.01193						23.3	727.202	23.3	474.208	23.3	686.752
7644.57	-0.000403411	-0.000904084	-0.002	5.11959e-05	6.37853e-05	-7.79558e-05		1.65	0.14095	0.01012	0.04192		1.01243	1.28987	1.35076		1.01243	1.32682	1.33319		34	0.70214	0.15201	0.05095		23682.1	16.5504	23661.7	24.4268	23640.7	201.423		35.2286	0.01147	35.4928	0.0117						23.25	773.857	23.25	437.702	23.25	681.02
7648.62	-0.000724513	-0.000708436	-0.00219	0.000220969	0.000184135	2.89883e-05		1.7	0.14614	0.00969	0.04656		1.04311	1.42034	1.47505		1.04311	1.43862	1.44689		35	0.7128	0.17102	0.05587		23492	16.417	23461.8	24.2713	23440.9	201.339		36.2865	0.01129	36.2635	0.01158						23.2	699.869	23.2	449.233	23.2	705.15
7652.72	-0.000433142	-0.000302271	-0.00247	0.000417371	0.00035004	0.000149277		1.75	0.15134	0.00919	0.05256		1.07379	1.56304	1.60508		1.07379	1.56065	1.5696		36	0.72951	0.17566	0.04578		23292.2	16.2861	23262	24.1118	23241.1	201.263		37.3112	0.01113	37.2921	0.01135						23.15	653.811	23.15	471.183	23.15	684.741
7656.74	-0.000371777	-2.01281e-05	-0.00237	0.000500939	0.000567734	0.000204776		1.8	0.15653	0.00862	0.0597		1.10447	1.7185	1.74245		1.10447	1.69601	1.70425		37	0.71555	0.17899	0.03818		23082.5	16.1706	23062.2	23.9589	23041.4	201.132		38.3212	0.01101	38.338	0.0112						23.1	703.984	23.1	545.273	23.1	605.804
7660.75	-0.000171252	0.000332329	-0.00252	0.00071883	0.000864809	0.000511903		1.85	0.1617	0.00801	0.06777		1.13515	1.88485	1.88721		1.13515	1.84494	1.8512		38	0.71067	0.17215	0.04733		22882.8	16.0404	22862.4	23.8032	22841.6	201.071		39.2899	0.01088	39.401	0.01091						23.05	664.416	23.05	507.794	23.05	658.434
7664.45	0.000237241	0.000900123	-0.00254	0.00104	0.00118	0.000919732		1.9	0.16686	0.00738	0.0766		1.16583	2.05779	2.03745		1.16583	2.00456	2.00789		39	0.71351	0.15999	0.03746		22682.8	15.9212	22662.6	23.6327	22641.7	201.032		40.3011	0.01075	40.3552	0.01081						23	674.673	23	549.788	23	684.256
7668.46	0.000531938	0.00148	-0.00245	0.00137	0.00156	0.00121		1.95	0.17199	0.00679	0.08607		1.19651	2.23105	2.18936		1.19651	2.16912	2.16907		40	0.71858	0.16763	0.04858		22482.8	15.7837	22462.7	23.4833	22441.8	200.902		41.224	0.01067	41.3544	0.01067						22.95	645.608	22.95	528.469	22.95	610.643
7672.56	0.000626865	0.00201	-0.00228	0.00168	0.002	0.00148		2	0.17709	0.00633	0.09608		1.22718	2.39703	2.33746		1.22718	2.33086	2.32748		41	0.72934	0.16482	0.06443		22282.9	15.6554	22262.6	23.3182	22241.7	200.808		42.3507	0.01052	42.184	0.01051						22.9	695.279	22.9	455.794	22.9	590.811
7676.69	0.00107	0.00277	-0.00217	0.00207	0.00255	0.0018		2.05	0.18215	0.00611	0.10655		1.25786	2.5475	2.47517		1.25786	2.48092	2.4747		42	0.7283	0.16003	0.02757		22083	15.5191	22062.7	23.17	22041.8	200.723		43.2845	0.01048	43.2579	0.01031						22.85	697.465	22.85	376.459	22.85	542.568
7680.71	0.0019	0.00381	-0.00192	0.0027	0.0033	0.00256		2.1	0.18717	0.00626	0.11741		1.28854	2.67425	2.59536		1.28854	2.61025	2.60199		43	0.73855	0.17288	0.07247		21883.2	15.3951	21862.9	23.0114	21841.9	200.648		44.2149	0.01039	44.2744	0.0103						22.8	592.939	22.8	348.403	22.8	408.15
7684.65	0.00212	0.00484	-0.00145	0.00343	0.00423	0.00324		2.15	0.19214	0.00686	0.12861		1.31922	2.76967	2.69097		1.31922	2.71035	2.70107		44	0.72914	0.17552	0.04863		21683.3	15.2739	21673.1	22.8453	21642.1	200.564		45.2336	0.01029	45.3443	0.01013						22.75	632.252	22.75	372.11	22.75	532.441
7688.6	0.00325	0.00578	-0.000681546	0.00468	0.00545	0.00431		2.2	0.19705	0.00792	0.14008		1.3499	2.82725	2.75548		1.3499	2.77392	2.7647		45	0.72202	0.1685	0.04455		21493.4	15.1387	21472.9	22.6992	21442	200.478		46.3663	0.01018	46.2884	0.00996						22.7	580.301	22.7	285.55	22.7	600.208
7689.56	0.0037	0.00603	-0.000486154	0.00504	0.00581	0.00485		2.25	0.2019	0.00938	0.15178		1.38058	2.84197	2.7834		1.38058	2.79534	2.78721		46	0.73387	0.17661	0.02335		21293.2	15.0136	21262.8	22.5188	21251.9	200.367		47.2607	0.01009	47.366	0.00992						22.65	436.4	22.65	234.327	22.65	505.501
7690.59	0.0042	0.00631	-0.000455918	0.00544	0.0062	0.00488		2.3	0.20669	0.01116	0.16368		1.41126	2.81058	2.77062		1.41126	2.77097	2.76482		47	0.71773	0.16261	0.04873		21083	14.8907	21062.9	22.359	21052	200.308		48.3302	0.01001	48.4735	0.00972						22.6	389.866	22.6	192.601	22.6	409.034
7691.55	0.00466	0.00686	-0.000117633	0.0059	0.00656	0.00547		2.35	0.2114	0.01324	0.17572		1.44194	2.7318	2.71465		1.44194	2.69941	2.69593		48	0.7322	0.16619	0.05679		20893.1	14.7681	20862.9	22.2143	20842	200.211		49.3293	0.00991	49.2807	0.00963						22.55	344.365	22.55	188.904	22.55	368.47
7692.53	0.00511	0.00715	9.43777e-05	0.00626	0.00683	0.00592		2.4	0.21604	0.01557	0.18786		1.47262	2.60642	2.6148		1.47262	2.58164	2.58119		49	0.74118	0.16426	0.03691		20693.2	14.6363	20663	22.0616	20642	200.102		50.2997	0.00985	50.2773	0.00953						22.5	308.34	22.5	184.568	22.5	348.247
7693.56	0.0055	0.00716	0.000661282	0.00668	0.00698	0.00642		2.45	0.2206	0.01813	0.20007		1.5033	2.4373	2.47226		1.5033	2.42097	2.42361		50	0.74444	0.18541	0.03852		20483.3	14.497	20463.1	21.9035	20442.2	200.02		51.3648	0.00976	51.3059	0.00937						22.45	265.917	22.45	205.961	22.45	267.827
7694.52	0.00587	0.00709	0.00087957	0.00719	0.00725	0.00673		2.5	0.22506	0.02092	0.2123		1.53398	2.22927	2.29007		1.53398	2.22304	2.22845		51	0.75461	0.19195	0.05068		20293.4	14.3774	20263.2	21.7479	20242.2	199.951		52.3447	0.0097	52.2247	0.00933						22.4	229.725	22.4	173.245	22.4	288.698
7695.44	0.00622	0.00748	0.00125	0.00771	0.00757	0.00739		2.55	0.22944	0.02392	0.22451		1.56466	1.989	2.07299		1.56466	1.99566	2.00318		52	0.74451	0.18042	0.01324		20093.4	14.2435	20063.3	21.5861	20042.4	199.867		53.1877	0.00963	53.3114	0.00933						22.35	256.97	22.35	168.033	22.35	261.102
7696.09	0.00647	0.00748	0.00173	0.00802	0.00782	0.00765		2.6	0.23372	0.02713	0.23667		1.59534	1.7248	1.82742		1.59534	1.74873	1.75732		53	0.75084	0.17439	0.04692		19883.6	14.1223	19863.5	21.416	19842.4	199.773		54.2884	0.00959	54.3051	0.00913						22.3	238.104	22.3	187.746	22.3	270.838
7696.57	0.00625	0.0082	0.00199	0.00833	0.00803	0.00815		2.65	0.23789	0.03056	0.24874		1.62602	1.44653	1.56109		1.62602	1.4942	1.50251		54	0.75168	0.17659	0.01599		19693.8	13.9952	19663.7	21.2613	19642.7	199.661		55.274	0.00949	55.2776	0.00903						22.25	230.539	22.25	158.106	22.25	274.695
7697.05	0.00584	0.00866	0.00204	0.00862	0.00825	0.00835		2.7	0.24196	0.0342	0.26067		1.6567	1.16565	1.283		1.6567	1.24628	1.25263		55	0.75175	0.17099	0.0655		19494	13.8659	19463.9	21.1166	19443.1	199.604		56.2649	0.00947	56.2819	0.00899						22.2	185.511	22.2	150.951	22.2	250.488
7697.55	0.00643	0.00887	0.00229	0.00897	0.00857	0.00878		2.75	0.24592	0.03805	0.27244		1.68738	0.89606	1.00339		1.68738	1.02181	1.02437		56	0.75076	0.17695	0.05527		19284.3	13.7226	19264.1	20.9631	19243.2	199.487		57.1913	0.00936	57.3775	0.00894						22.15	210.319	22.15	159.006	22.15	235.031
7698.06	0.00702	0.00952	0.00256	0.00924	0.00888	0.00923		2.8	0.24977	0.04212	0.284		1.71806	0.65672	0.73454		1.71806	0.84034	0.83754		57	0.75958	0.17918	0.0365		19094.4	13.5919	19064.3	20.7823	19043.3	199.417		58.2154	0.00933	58.3589	0.00881						22.1	163.347	22.1	128.738	22.1	193.131
7698.53	0.00759	0.00986	0.00275	0.00954	0.00922	0.00963		2.85	0.25349	0.04641	0.29533		1.74874	0.47855	0.49432		1.74874	0.7207	0.71233		58	0.76367	0.16575	0.05833		18894.5	13.4767	18864.4	20.6334	18853.4	199.319		59.3207	0.00926	59.3057	0.0088						22.05	199.426	22.05	183.648	22.05	182.705
7699.07	0.00816	0.01013	0.00317	0.01001	0.00962	0.01014		2.9	0.2571	0.05092	0.30638		1.77942	0.40565	0.32064		1.77942	0.66956	0.65799		59	0.77818	0.17319	0.04632		18694.5	13.3517	18664.4	20.4747	18653.5	199.232		60.1749	0.00923	60.2585	0.00865						22	271.637	22	165.177	22	195.632
7699.55	0.00881	0.01056	0.00343	0.01042	0.01001	0.01056		2.95	0.26057	0.05565	0.31712		1.8101	0.44273	0.28731		1.8101	0.6704	0.65948		60	0.76876	0.16781	0.01811		18504.5	13.2288	18464.4	20.3177	18443.5	199.174		61.3765	0.00916	61.2593	0.00851						21.95	225.098	21.95	199.855	21.95	195.449
7700.02	0.00952	0.01119	0.00396	0.01094	0.01048	0.01137		3	0.26392	0.06062	0.32751		1.84078	0.52764	0.37843		1.84078	0.6923	0.68496		61	0.77085	0.17768	0.04053		18294.7	13.1049	18264.5	20.1552	18243.6	199.031		62.3377	0.00907	62.3404	0.00847						21.9	191.646	21.9	145.363	21.9	228.386
7700.56	0.01036	0.01134	0.0045	0.01152	0.01101	0.01188		3.05	0.26713	0.06581	0.33754		1.87146	0.60878	0.49301		1.87146	0.70811	0.70562		62	0.75849	0.17434	0.06074		18084.9	12.9596	18064.6	19.9968	18043.7	198.964		63.2786	0.00906	63.312	0.00838						21.85	191.66	21.85	123.758	21.85	227.053
7701.12	0.01161	0.01181	0.00493	0.01222	0.01171	0.01256		3.1	0.2702	0.07123	0.34716		1.90214	0.66397	0.58735		1.90214	0.7012	0.70365		63	0.76529	0.17789	0.03121		17894.9	12.8437	17864.7	19.83	17853.7	198.827		64.3137	0.00897	64.2126	0.00843						21.8	103.163	21.8	61.0418	21.8	138.37
7701.65	0.01296	0.01245	0.00563	0.01294	0.01239	0.01342		3.15	0.27314	0.07688	0.35635		1.93282	0.68563	0.64904		1.93282	0.66371	0.67051		64	0.78062	0.16226	0.02839		17694.9	12.7076	17674.7	19.6892	17663.8	198.769		65.1995	0.00893	65.2978	0.00835						21.75	89.2845	21.75	40.1401	21.75	105.425
7702.1	0.01423	0.01313	0.00628	0.01351	0.01313	0.01421		3.2	0.27593	0.08277	0.36509		1.9635	0.67296	0.67541		1.9635	0.59377	0.60386		65	0.7799	0.17801	0.06359		17494.9	12.5827	17474.8	19.5216	17463.8	198.732		66.3628	0.00888	66.3669	0.00829						21.7	65.7799	21.7	38.4487	21.7	62.7611
7702.69	0.01645	0.01417	0.0069	0.01429	0.0142	0.01549		3.25	0.27858	0.0889	0.37334		1.99418	0.62925	0.66826		1.99418	0.49367	0.50563		66	0.7994	0.17166	0.03379		17305.2	12.4543	17265	19.3623	17254	198.585		67.3468	0.00883	67.2104	0.00813						21.65	35.3061	21.65	5.61825	21.65	25.9877
7703.17	0.01877	0.01523	0.00752	0.01523	0.01521	0.01681		3.3	0.28107	0.09526	0.38108		2.02485	0.56114	0.63257		2.02485	0.36904	0.38103		67	0.78973	0.16596	0.01999		17095.4	12.3194	17065.1	19.219	17044.1	198.523		68.2845	0.0088	68.2891	0.00807						21.6	38.6523	21.6	25.9264	21.6	54.5432
7703.68	0.02165	0.01643	0.00854	0.01634	0.01655	0.01838		3.35	0.28342	0.10185	0.38829		2.05553	0.47919	0.57632		2.05553	0.23051	0.23965		68	0.7979	0.1574	0.05633		16885.2	12.1986	16865.1	19.0406	16844.2	198.425		69.3282	0.00875	69.3078	0.00806						21.55	86.8347	21.55	60.2401	21.55	79.249
7704.19	0.02577	0.01762	0.00986	0.01761	0.01789	0.02063		3.4	0.28561	0.10868	0.39495		2.08621	0.39991	0.51121		2.08621	0.11548	0.11292		69	0.79378	0.16379	0.03447		16695.1	12.0765	16665.1	18.896	16654.2	198.337		70.4677	0.00869	70.2939	0.00796						21.5	74.2617	21.5	65.7476	21.5	83.5561
7704.69	0.03189	0.01929	0.01148	0.01919	0.02056	0.02341		3.45	0.28765	0.11574	0.40105		2.11689	0.34828	0.45349		2.11689	0.16545	0.15283		70	0.80155	0.16791	0.02311		16505.4	11.9386	16465.2	18.7258	16454.3	198.253		71.3985	0.00865	71.4489	0.00787						21.45	110.386	21.45	55.5876	21.45	87.8231
7705.17	0.03946	0.02136	0.01342	0.02098	0.02309	0.02715		3.5	0.28953	0.12303	0.40656		2.14757	0.34972	0.42267		2.14757	0.30927	0.30157		71	0.79601	0.18065	0.00491		16295.6	11.8189	16265.4	18.56	16254.4	198.102		72.4035	0.0086	72.4258	0.00792						21.4	122.141	21.4	69.5892	21.4	78.2633
7705.73	0.05298	0.02552	0.01754	0.02443	0.02956	0.03317		3.55	0.29126	0.13055	0.41148		2.17825	0.40424	0.43258		2.17825	0.45665	0.45441		72	0.80384	0.19268	0.05008		16095.8	11.6912	16065.6	18.408	16054.7	198.072		73.4298	0.00861	73.3098	0.00778						21.35	106.183	21.35	85.6943	21.35	92.8078
7706.24	0.07377	0.03213	0.02477	0.03013	0.03722	0.04211		3.6	0.29282	0.13829	0.41579		2.20893	0.48733	0.47984		2.20893	0.59031	0.59346		73	0.80277	0.17561	0.03471		15896.2	11.5598	15875.9	18.2545	15845	197.925		74.3952	0.00856	74.4381	0.00782						21.3	114.112	21.3	100.83	21.3	87.2642
7706.69	0.10054	0.03996	0.03662	0.03572	0.045	0.0535		3.65	0.29423	0.14625	0.41948		2.23961	0.57594	0.54795		2.23961	0.70247	0.7106		74	0.80267	0.16727	0.02557		15686.5	11.4252	15686	18.105	15645.1	197.854		75.4224	0.00853	75.285	0.00776						21.25	112.529	21.25	58.442	21.25	94.5898
7707.17	0.1325	0.0477	0.05371	0.04079	0.05772	0.06536		3.7	0.29547	0.15443	0.42256		2.27029	0.65591	0.61992		2.27029	0.78816	0.80043		75	0.80706	0.17221	0.03341		15496.4	11.2973	15476.2	17.9339	15455.3	197.764		76.3253	0.0085	76.5565	0.00764						21.2	131.518	21.2	108.333	21.2	91.8301
7707.7	0.17154	0.05265	0.06536	0.04419	0.07196	0.0728		3.75	0.29656	0.16281	0.42502		2.30097	0.71917	0.68356		2.30097	0.84433	0.85945		76	0.80468	0.17852	0.04224		15306.4	11.1695	15266.3	17.7778	15255.4	197.656		77.3916	0.00845	77.2695	0.00764						21.15	126.459	21.15	133.005	21.15	115.774
7708.18	0.20523	0.0527	0.06228	0.04515	0.07631	0.07595		3.8	0.29748	0.17139	0.42685		2.33165	0.76131	0.73111		2.33165	0.86966	0.88591		77	0.81878	0.18729	0.03266		15106.5	11.0419	15066.2	17.6139	15045.4	197.548		78.3794	0.00842	78.5742	0.00759						21.1	159.356	21.1	166.705	21.1	122.865
7708.66	0.23646	0.05094	0.05479	0.04693	0.07915	0.0774		3.85	0.29823	0.18017	0.42805		2.36233	0.78036	0.75803		2.36233	0.86448	0.87976		78	0.8191	0.17971	0.04122		14906.6	10.9086	14866.4	17.4772	14855.5	197.481		79.3979	0.00835	79.3627	0.00757						21.05	265.946	21.05	188.758	21.05	157.756
7709.17	0.26952	0.05162	0.05436	0.05334	0.08167	0.07915		3.9	0.29883	0.18912	0.42865		2.39301	0.7762	0.76222		2.39301	0.83063	0.84255		79	0.82137	0.18345	0.04977		14706.7	10.786	14676.6	17.3061	14665.6	197.387		80.3933	0.00835	80.4905	0.00757						21	311.891	21	205.398	21	212.736
7709.68	0.29662	0.05505	0.05754	0.06286	0.08341	0.08303		3.95	0.29926	0.19826	0.42863		2.42369	0.75019	0.74346		2.42369	0.7713	0.7773		80	0.81886	0.16928	0.03664		14506.8	10.6606	14476.7	17.1451	14465.7	197.249		81.4701	0.00835	81.406	0.00748						20.95	416.323	20.95	397.119	20.95	300.64
7710.13	0.3154	0.05944	0.06015	0.07451	0.08496	0.09021		4	0.29954	0.20755	0.42801		2.45437	0.70492	0.7031		2.45437	0.69077	0.68825		81	0.82391	0.18367	0.0571		14297	10.525	14266.7	16.9877	14255.8	197.161		82.4714	0.0083	82.3967	0.00739						20.9	461.243	20.9	405.6	20.9	381.593
7710.63	0.3292	0.06688	0.06106	0.09601	0.09501	0.1016		4.05	0.29965	0.21699	0.42682		2.48505	0.64389	0.64377		2.48505	0.59419	0.58064		82	0.8211	0.17112	0.05741		14097.1	10.4022	14076.8	16.8274	14055.9	197.088		83.3859	0.00821	83.567	0.00729						20.85	483.968	20.85	592.073	20.85	459.476
7711.14	0.33951	0.07684	0.06281	0.12739	0.10638	0.11718		4.1	0.2996	0.22658	0.42505		2.51573	0.57135	0.56918		2.51573	0.48731	0.46046		83	0.82507	0.17507	0.03411		13907.2	10.2646	13887	16.6662	13866	196.982		84.449	0.00829	84.2394	0.00735						20.8	480.338	20.8	756.104	20.8	595.486
7711.62	0.34864	0.09071	0.06498	0.16765	0.12246	0.13702		4.15	0.2994	0.23629	0.42273		2.54641	0.49205	0.48388		2.54641	0.37628	0.33422		84	0.81933	0.19559	0.0702		13707.2	10.1535	13687.1	16.514	13666	196.895		85.4752	0.00816	85.5329	0.00725						20.75	684.43	20.75	925.638	20.75	822.361
7712.13	0.35704	0.11212	0.06858	0.21508	0.14584	0.1617		4.2	0.29903	0.24612	0.41988		2.57709	0.41115	0.39327		2.57709	0.26779	0.20929		85	0.84543	0.17728	0.04284		13507.3	10.0123	13477.1	16.3507	13466.2	196.75		86.4373	0.00819	86.4522	0.00727						20.7	1429.32	20.7	961.994	20.7	795.437
7712.64	0.36839	0.13649	0.07426	0.29101	0.17002	0.19016		4.25	0.29851	0.25604	0.41654		2.60777	0.33425	0.30375		2.60777	0.17034	0.09825		86	0.83177	0.17633	0.03179		13307.4	9.87825	13277.2	16.1892	13256.3	196.668		87.3251	0.00817	87.3444	0.0072						20.65	2396.47	20.65	1226.14	20.65	817.623
7713.09	0.38148	0.16128	0.0828	0.38202	0.19944	0.22217		4.3	0.29784	0.26605	0.41271		2.63845	0.26759	0.22385		2.63845	0.10159	0.07052		87	0.83305	0.17158	0.04217		13107.5	9.75156	13087.2	16.0232	13046.3	196.56		88.3405	0.00814	88.2817	0.00712						20.6	3993.3	20.6	1441.16	20.6	868.571
7713.62	0.40022	0.19463	0.09726	0.46864	0.23439	0.25526		4.35	0.29702	0.27612	0.40844		2.66913	0.21807	0.16663		2.66913	0.09756	0.14646		88	0.84252	0.18105	0.03985		12907.6	9.62826	12877.3	15.8896	12856.5	196.462		89.2125	0.00808	89.221	0.00702						20.55	5110.81	20.55	1694.61	20.55	871.106
7714.05	0.41717	0.22731	0.11399	0.48448	0.26364	0.28966		4.4	0.29605	0.28625	0.40376		2.69981	0.1915	0.14795		2.69981	0.13889	0.22103		89	0.85257	0.1797	0.03372		12697.7	9.48698	12677.4	15.7036	12656.7	196.351		90.2633	0.00807	90.2658	0.00709						20.5	5743.36	20.5	1936.35	20.5	943.547
7714.5	0.43745	0.27639	0.13991	0.44178	0.29574	0.32462		4.45	0.29493	0.29641	0.3987		2.73049	0.18766	0.16517		2.73049	0.18097	0.27782		90	0.8353	0.1849	0.03239		12498	9.36429	12487.8	15.5553	12456.9	196.216		91.2331	0.00807	91.2053	0.00698						20.45	6305.93	20.45	2000.5	20.45	974.507
7714.98	0.45758	0.34175	0.17368	0.39293	0.3299	0.36338		4.5	0.29366	0.30659	0.3933		2.76117	0.19869	0.19527		2.76117	0.21134	0.31383		91	0.84955	0.17145	0.00342		12298.2	9.24383	12278.1	15.3914	12267.1	196.139		92.1877	0.00798	92.1813	0.00695						20.4	6453.25	20.4	2134.19	20.4	956.424
7715.45	0.47818	0.40189	0.21596	0.38463	0.3712	0.40478		4.55	0.29226	0.31677	0.3876		2.79185	0.21543	0.22173		2.79185	0.22828	0.32865		92	0.8613	0.18012	0.04308		12098.3	9.10539	12068.1	15.2458	12067.2	196		93.2868	0.00802	93.2312	0.00702						20.35	6746.87	20.35	2172.07	20.35	983.315
7715.99	0.50044	0.45975	0.26925	0.39722	0.41767	0.45004		4.6	0.29072	0.32693	0.38164		2.82252	0.23226	0.23769		2.82252	0.23347	0.32332		93	0.84767	0.17184	0.06098		11898.5	8.97731	11868.2	15.0655	11867.3	195.94		94.1467	0.008	94.3118	0.00686						20.3	7179.76	20.3	2127.23	20.3	937.171
7716.5	0.5251	0.50905	0.31985	0.41787	0.46714	0.49942		4.65	0.28905	0.33705	0.37547		2.8532	0.24702	0.24102		2.8532	0.23041	0.29998		94	0.8578	0.19191	0.06386		11698.6	8.84443	11678.3	14.9242	11667.5	195.813		95.2849	0.00797	95.3201	0.00684						20.25	7516.14	20.25	2198.27	20.25	883.5
7716.98	0.54847	0.55416	0.36547	0.44197	0.51683	0.55118		4.7	0.28724	0.34713	0.36914		2.88388	0.25953	0.23185		2.88388	0.22385	0.26174		95	0.85963	0.1902	0.04431		11508.6	8.71257	11478.4	14.7585	11467.5	195.674		96.2196	0.00796	96.3224	0.00689						20.2	7753.95	20.2	2062.96	20.2	752.706
7717.46	0.57325	0.60961	0.40574	0.46826	0.56709	0.605		4.75	0.28531	0.35713	0.36268		2.91456	0.27037	0.21166		2.91456	0.21891	0.21247		96	0.86056	0.18307	0.03785		11308.6	8.59548	11268.4	14.5921	11267.5	195.606		97.2911	0.00792	97.3091	0.00691						20.15	7708.34	20.15	2036.38	20.15	765.287
7718	0.59881	0.68476	0.44617	0.4985	0.62731	0.65853		4.8	0.28326	0.36703	0.35616		2.94524	0.28016	0.18286		2.94524	0.21963	0.1569		97	0.85443	0.18035	0.06796		11098.7	8.46495	11068.6	14.4357	11057.5	195.432		98.2929	0.00792	98.1968	0.00677						20.1	7782.48	20.1	2273.01	20.1	864.737
7718.5	0.62989	0.77263	0.48616	0.53446	0.68438	0.71381		4.85	0.28108	0.37684	0.34961		2.97592	0.28912	0.14873		2.97592	0.22732	0.10164		98	0.86325	0.18012	0.0178		10888.9	8.32626	10878.8	14.2736	10847.7	195.332		99.3677	0.00784	99.3132	0.00676						20.05	7932.54	20.05	1932.3	20.05	713.431
7719.01	0.65948	0.86813	0.52669	0.57804	0.7412	0.76693		4.9	0.2788	0.38651	0.3431		3.0066	0.29691	0.1137		3.0066	0.24016	0.06177		99	0.86383	0.18166	0.03802		10698.9	8.20388	10688.8	14.114	10657.9	195.21		100.268	0.00784	100.301	0.00668						20	7937.25	20	1637.9	20	687.622
7719.47	0.68569	0.95552	0.56875	0.61782	0.79162	0.81985		4.95	0.27641	0.39604	0.33666		3.03728	0.30281	0.08461		3.03728	0.25454	0.06828		100	0.86924	0.18049	0.0611		10508.9	8.08024	10488.9	13.9594	10467.9	195.083		101.286	0.00786	101.147	0.00673						19.95	7678.86	19.95	1498.89	19.95	720.694
7719.92	0.7182	1.04414	0.62478	0.6619	0.84057	0.87089		5	0.27391	0.4054	0.33035		3.06796	0.30597	0.07178		3.06796	0.26675	0.1044		101	0.88398	0.18274	0.04735		10309.1	7.94437	10288.9	13.7911	10268	194.962		102.364	0.00784	102.314	0.0066						19.9	7768.5	19.9	1623.52	19.9	625.355
7720.48	0.75385	1.15098	0.70388	0.71807	0.89846	0.9213		5.05	0.27131	0.41459	0.32422		3.09864	0.3057	0.07981		3.09864	0.27403	0.14025		102	0.88711	0.17994	0.03401		10109.3	7.80654	10088.9	13.6316	10068.1	194.853		103.214	0.00784	103.381	0.00661						19.85	7742.53	19.85	1447.71	19.85	640.642
7720.99	0.78394	1.2191	0.772	0.76597	0.95054	0.96654		5.1	0.26862	0.42358	0.31831		3.12932	0.30173	0.09825		3.12932	0.27492	0.16734		103	0.87567	0.19308	0.07995		9909.42	7.67889	9889.08	13.4743	9868.23	194.697		104.28	0.00783	104.232	0.00667						19.8	7484.52	19.8	1198.63	19.8	655.57
7721.47	0.81182	1.26584	0.82433	0.80789	0.99247	1.00928		5.15	0.26585	0.43236	0.31267		3.16	0.29435	0.11654		3.16	0.26931	0.18308		104	0.89633	0.18635	0.02733		9709.44	7.55037	9689.23	13.3113	9668.27	194.557		105.239	0.00777	105.21	0.00652						19.75	7455.65	19.75	1164.44	19.75	661.402
7722.06	0.84373	1.31426	0.8694	0.84932	1.04436	1.04544		5.2	0.26299	0.44091	0.30732		3.19068	0.28452	0.1298		3.19068	0.2585	0.18681		105	0.87918	0.18194	0.05295		9509.42	7.42077	9489.29	13.1504	9468.32	194.45		106.414	0.00778	106.317	0.00655						19.7	7125.75	19.7	1122.39	19.7	577.319
7722.49	0.86218	1.353	0.89773	0.87464	1.07151	1.07816		5.25	0.26005	0.44921	0.30232		3.22136	0.27384	0.13619		3.22136	0.24507	0.17901		106	0.88334	0.1767	0.06612		9309.5	7.29623	9289.31	12.9976	9268.39	194.296		107.164	0.00774	107.337	0.00649						19.65	7131.81	19.65	1123.15	19.65	540.413
7723.03	0.88058	1.42851	0.93423	0.90928	1.10248	1.1051		5.3	0.25705	0.45726	0.29768		3.25204	0.26431	0.13535		3.25204	0.23268	0.1611		107	0.88431	0.19637	0.05061		9109.71	7.16524	9089.4	12.8142	9068.49	194.151		108.34	0.00776	108.336	0.00652						19.6	6961.68	19.6	1088.88	19.6	568.958
7723.51	0.8919	1.50239	0.96516	0.94218	1.12689	1.12601		5.35	0.25398	0.46504	0.29343		3.28272	0.258	0.12793		3.28272	0.22536	0.13534		108	0.8922	0.17052	0.03835		8910.02	7.03059	8889.74	12.6462	8868.84	194.003		109.36	0.0077	109.305	0.00644						19.55	6723.02	19.55	1106.96	19.55	582.421
7723.99	0.89911	1.5536	0.9978	0.97592	1.1414	1.14389		5.4	0.25085	0.47253	0.28959		3.3134	0.25638	0.11536		3.3134	0.22608	0.10511		109	0.89023	0.18811	0.03949		8710.27	6.90195	8680.04	12.5044	8659.11	193.849		110.274	0.00772	110.264	0.00651						19.5	6431.84	19.5	989.201	19.5	533.36
7724.52	0.90402	1.5655	1.03984	1.01419	1.15759	1.15625		5.45	0.24767	0.47973	0.28616		3.34408	0.25985	0.0999		3.34408	0.23527	0.07599		110	0.90888	0.19122	0.06142		8510.31	6.77901	8480.12	12.3398	8459.13	193.701		111.28	0.0077	111.267	0.00648						19.45	6352.37	19.45	983.033	19.45	669.777
7724.98	0.90591	1.54898	1.08865	1.04563	1.16416	1.16707		5.5	0.24445	0.48663	0.28314		3.37476	0.2675	0.08482		3.37476	0.25063	0.05899		111	0.90039	0.19744	0.03879		8310.43	6.64691	8290.25	12.161	8269.24	193.53		112.382	0.00768	112.293	0.00642						19.4	6141.5	19.4	1032.9	19.4	606.38
7725.6	0.90621	1.48874	1.19012	1.08705	1.17166	1.17131		5.55	0.24118	0.4932	0.28053		3.40544	0.27753	0.07444		3.40544	0.26844	0.0658		112	0.90662	0.18651	0.03408		8110.47	6.51104	8090.35	12.0005	8069.33	193.362		113.278	0.00765	113.287	0.00642						19.35	6007.58	19.35	918.769	19.35	683.724
7726.02	0.9056	1.42651	1.27777	1.11333	1.17303	1.17319		5.6	0.23789	0.49946	0.27831		3.43612	0.28779	0.07254		3.43612	0.28495	0.08783		113	0.91004	0.19542	0.03975		7910.45	6.37589	7890.25	11.8472	7859.34	193.185		114.399	0.00762	114.394	0.00645						19.3	5776.01	19.3	1038.82	19.3	564.52
7726.56	0.90454	1.34251	1.38952	1.13479	1.17069	1.17168		5.65	0.23457	0.50538	0.27646		3.4668	0.29628	0.07897		3.4668	0.29723	0.11168		114	0.92001	0.176	0.04424		7710.65	6.24492	7680.31	11.6667	7659.46	193.012		115.319	0.0076	115.218	0.00637						19.25	5296.23	19.25	990.663	19.25	530.496
7727.07	0.90391	1.27315	1.48044	1.14621	1.16729	1.16928		5.7	0.23123	0.51096	0.27495		3.49748	0.30149	0.0897		3.49748	0.3033	0.13126		115	0.91151	0.17505	0.06359		7510.79	6.12505	7480.51	11.5247	7469.64	192.826		116.287	0.0076	116.336	0.00641						19.2	5326.27	19.2	1057.75	19.2	634.725
7727.61	0.90467	1.21668	1.53615	1.15501	1.15945	1.16349		5.75	0.22789	0.5162	0.27375		3.52816	0.30244	0.10056		3.52816	0.30217	0.14403		116	0.92209	0.19085	0.02873		7310.79	5.98635	7290.6	11.3478	7269.73	192.619		117.355	0.00761	117.172	0.00632						19.15	5209.66	19.15	1050.31	19.15	601.174
7728.12	0.90728	1.17207	1.54319	1.16326	1.15204	1.15816		5.8	0.22454	0.52109	0.27281		3.55884	0.29874	0.10887		3.55884	0.29368	0.149		117	0.93526	0.1749	0.04328		7110.65	5.85211	7090.47	11.1768	7059.56	192.443		118.34	0.0076	118.412	0.00628						19.1	5076.12	19.1	1034.2	19.1	569.093
7728.63	0.91195	1.12763	1.5042	1.17312	1.14349	1.14983		5.85	0.22119	0.52563	0.27211		3.58952	0.29047	0.11325		3.58952	0.27838	0.14616		118	0.92664	0.18894	0.07428		6910.53	5.71112	6890.37	11.0058	6859.4	192.217		119.314	0.00762	119.283	0.00627						19.05	4884.17	19.05	937.568	19.05	620.013
7729.11	0.9186	1.08997	1.44135	1.18507	1.13532	1.14264		5.9	0.21786	0.52981	0.27158		3.62019	0.27814	0.11327		3.62019	0.25742	0.13631		119	0.93348	0.18824	0.0606		6710.58	5.57325	6690.45	10.8349	6669.59	191.976		120.405	0.00754	120.181	0.00622						19	4832.62	19	965.355	19	586.84
7729.59	0.92647	1.06032	1.36885	1.19767	1.12771	1.13595		5.95	0.21454	0.53364	0.27119		3.65087	0.26254	0.10916		3.65087	0.23239	0.12101		120	0.92674	0.18282	0.04619		6510.62	5.45779	6490.48	10.6801	6469.72	191.696		121.18	0.00753	121.418	0.00623						18.95	4679.87	18.95	975.538	18.95	477.156
7730.13	0.93737	1.03135	1.28766	1.21057	1.11987	1.12989		6	0.21125	0.53712	0.27088		3.68155	0.24465	0.10178		3.68155	0.2051	0.10274		121	0.93298	0.18692	0.04938		6310.69	5.31412	6290.5	10.5095	6269.57	191.43		122.316	0.00751	122.29	0.00614						18.9	4405.54	18.9	912.574	18.9	550.009
7730.64	0.94672	1.00376	1.22053	1.22053	1.11256	1.1235		6.05	0.20799	0.54024	0.27061		3.71223	0.22548	0.09256		3.71223	0.1775	0.08523		122	0.94033	0.18924	0.01169		6110.59	5.19494	6090.48	10.3429	6069.71	191.081		123.31	0.00749	123.36	0.00616						18.85	4469.16	18.85	837.279	18.85	553.025
7731.15	0.95429	0.97079	1.16337	1.23087	1.10683	1.11882		6.1	0.20477	0.54301	0.27032		3.74291	0.206	0.08341		3.74291	0.1514	0.07375		123	0.9372	0.19322	0.05633		5910.62	5.05417	5890.48	10.1651	5869.78	190.724		124.35	0.0075	124.144	0.00612						18.8	4335.79	18.8	811.483	18.8	594.126
7731.66	0.95937	0.93208	1.12476	1.23885	1.10111	1.1135		6.15	0.2016	0.54543	0.26999		3.77359	0.18699	0.07657		3.77359	0.12836	0.07298		124	0.95003	0.18525	0.05753		5710.88	4.92177	5680.53	9.98652	5669.61	190.305		125.278	0.00747	125.273	0.00612						18.75	4547.03	18.75	808.877	18.75	556.632
7732.14	0.96105	0.8983	1.10206	1.24468	1.09646	1.10907		6.2	0.19847	0.54751	0.26955		3.80427	0.1691	0.07382		3.80427	0.10958	0.082		125	0.95774	0.18208	0.03314		5510.86	4.78165	5480.63	9.81671	5469.72	189.838		126.35	0.00745	126.354	0.0061						18.7	4312.13	18.7	861.024	18.7	562.137
7732.68	0.95982	0.8725	1.0853	1.24905	1.09156	1.1035		6.25	0.19541	0.54924	0.26898		3.83495	0.1528	0.07542		3.83495	0.09604	0.09524		126	0.94892	0.18724	0.05457		5310.98	4.65702	5280.86	9.63736	5269.99	189.344		127.266	0.00746	127.352	0.00601						18.65	4468.57	18.65	851.196	18.65	690.201
7733.22	0.95584	0.85643	1.07365	1.25289	1.08634	1.09885		6.3	0.19241	0.55065	0.26823		3.86563	0.13859	0.07995		3.86563	0.0888	0.10774		127	0.95484	0.18589	0.03843		5111.23	4.52011	5081.06	9.45952	5070.16	188.74		128.273	0.00741	128.432	0.00607						18.6	4405.01	18.6	894.275	18.6	640.244
7733.62	0.95199	0.84769	1.06667	1.25544	1.08221	1.09272		6.35	0.18949	0.55173	0.26727		3.89631	0.12717	0.08523		3.89631	0.08916	0.11657		128	0.94641	0.18691	0.0524		4911.38	4.38062	4890.98	9.27669	4870.23	188.085		129.272	0.00742	129.404	0.00599						18.55	4242.62	18.55	901.73	18.55	539.707
7734.15	0.94612	0.84117	1.06023	1.25694	1.07662	1.08727		6.4	0.18664	0.55248	0.26608		3.92699	0.11949	0.0894		3.92699	0.09806	0.12023		129	0.97441	0.17815	0.07143		4711.5	4.24061	4691.05	9.09716	4670.29	187.371		130.305	0.00743	130.392	0.00591						18.5	4426.47	18.5	894.344	18.5	548.231
7734.69	0.93949	0.84002	1.05711	1.25296	1.07032	1.08127		6.45	0.18387	0.55293	0.26462		3.95767	0.11665	0.09124		3.95767	0.11513	0.11816		130	0.96147	0.18452	0.03679		4511.43	4.10249	4491.2	8.90551	4470.29	186.553		131.418	0.0074	131.327	0.0059						18.45	4395.77	18.45	886.364	18.45	561.586
7735.15	0.93502	0.8451	1.05553	1.24379	1.06498	1.07486		6.5	0.18119	0.55307	0.26287		3.98835	0.11927	0.09018		3.98835	0.13878	0.11057		131	0.95393	0.18004	0.04122		4311.39	3.97168	4281.14	8.71213	4270.27	185.677		132.326	0.0074	132.25	0.00596						18.4	4378.29	18.4	920.722	18.4	574.022
7735.63	0.93129	0.85414	1.05407	1.22849	1.05902	1.06936		6.55	0.17861	0.55292	0.26082		4.01903	0.12704	0.08624		4.01903	0.1669	0.0983		132	0.97079	0.19472	0.07242		4111.43	3.82996	4081.26	8.52986	4070.26	184.724		133.245	0.00742	133.306	0.00591						18.35	4350.65	18.35	827.428	18.35	563.763
7736.14	0.92801	0.86722	1.05026	1.2092	1.05246	1.06375		6.6	0.17612	0.55249	0.25845		4.04971	0.13862	0.0799		4.04971	0.19723	0.08288		133	0.97241	0.18775	0.02354		3911.47	3.68811	3881.27	8.31797	3870.29	183.644		134.364	0.00733	134.241	0.00597						18.3	4593.98	18.3	934.801	18.3	609.24
7736.6	0.92559	0.88088	1.04442	1.18893	1.04661	1.05532		6.65	0.17372	0.55178	0.25574		4.08039	0.15212	0.0722		4.08039	0.22755	0.06682		134	0.97511	0.17082	0.07018		3711.47	3.54943	3681.22	8.12568	3670.28	182.46		135.197	0.00733	135.32	0.00584						18.25	4286.55	18.25	1004.81	18.25	543.173
7737.08	0.92277	0.90262	1.03417	1.16126	1.04041	1.04905		6.7	0.17143	0.55081	0.25269		4.11107	0.16564	0.06464		4.11107	0.25572	0.05426		135	0.98727	0.19527	0.04388		3511.39	3.39941	3491.02	7.92004	3470.14	181.171		136.335	0.00733	136.315	0.00584						18.2	4202.36	18.2	1018.63	18.2	592.582
7737.59	0.9202	0.92582	1.02367	1.12687	1.03384	1.04185		6.75	0.16925	0.54958	0.24929		4.14175	0.17745	0.05908		4.14175	0.2798	0.05056		136	0.98102	0.19594	0.05751		3311.28	3.26911	3290.99	7.72268	3270.09	179.734		137.429	0.00733	137.327	0.00582						18.15	4337.9	18.15	1060.18	18.15	693.576
7738.07	0.91741	0.94309	1.01379	1.09694	1.02703	1.03515		6.8	0.16717	0.54811	0.24555		4.17243	0.18615	0.05713		4.17243	0.29812	0.05716		137	0.96886	0.19907	0.05879		3111.2	3.11471	3091.14	7.49149	3070.11	178.174		138.505	0.00729	138.314	0.00586						18.1	4281.51	18.1	856.44	18.1	680.679
7738.55	0.91429	0.96041	1.00568	1.0713	1.01997	1.02823		6.85	0.1652	0.54641	0.24146		4.20311	0.19064	0.05911		4.20311	0.30938	0.06915		138	0.98974	0.19331	0.04537		2911.26	2.98059	2891.12	7.26844	2870.15	176.335		139.279	0.00731	139.272	0.00578						18.05	4299.75	18.05	931.453	18.05	677.7
7739.01	0.91103	0.96754	1.00162	1.05135	1.0133	1.02107		6.9	0.16333	0.54448	0.23702		4.23379	0.19022	0.06376		4.23379	0.31275	0.08143		139	0.97456	0.19639	0.03946		2711.3	2.82668	2691.1	7.03302	2670.11	174.374		140.371	0.00728	140.394	0.00575						18	4351.26	18	1094.98	18	656.984
7739.49	0.90773	0.97429	1.00021	1.03358	1.00582	1.01308		6.95	0.16157	0.54235	0.23226		4.26447	0.18454	0.06919		4.26447	0.30791	0.0911		140	0.98832	0.19715	0.01925		2511.24	2.67424	2491	6.78835	2470.02	172.107		141.411	0.00731	141.343	0.00571						17.95	4207.59	17.95	1113.16	17.95	635.542
7739.95	0.90529	0.97291	1.00283	1.01681	0.99877	1.00611		7	0.15992	0.54001	0.22717		4.29515	0.17367	0.07376		4.29515	0.29518	0.09669		141	1.00141	0.18456	0.04979		2311.23	2.52585	2290.98	6.53705	2270.02	169.55		142.363	0.00728	142.127	0.0058						17.9	4251.31	17.9	1024.9	17.9	638.218
7740.43	0.90302	0.96708	1.00761	1.00074	0.99111	0.9977		7.05	0.15837	0.53749	0.22178		4.32583	0.15813	0.07642		4.32583	0.27549	0.09756		142	1.01137	0.19478	0.0358		2111.22	2.36184	2091	6.27716	2070.03	166.618		143.24	0.00723	143.262	0.00573						17.85	4388.64	17.85	1055.44	17.85	652.992
7740.94	0.90115	0.95682	1.01337	0.98873	0.98283	0.98993		7.1	0.15693	0.53478	0.21609		4.35651	0.13898	0.07661		4.35651	0.25048	0.09371		143	1.00043	0.1998	0.04417		1911.3	2.18642	1891.02	6.0046	1870.05	163.268		144.249	0.00725	144.286	0.00573						17.8	4552.73	17.8	1096.46	17.8	625.817
7741.45	0.89982	0.94474	1.01781	0.98036	0.97454	0.98156		7.15	0.15558	0.53191	0.21012		4.38719	0.11799	0.07426		4.38719	0.22258	0.0856		144	1.02867	0.19104	0.04504		1711.4	2.02044	1691.14	5.71805	1670.16	159.408		145.289	0.00719	145.436	0.0057						17.75	4485.46	17.75	1018.14	17.75	749.194
7741.94	0.89867	0.933	1.01939	0.97479	0.96662	0.97375		7.2	0.15433	0.52888	0.2039		4.41786	0.09801	0.06966		4.41786	0.19508	0.07424		145	1.02068	0.199	0.02359		1511.39	1.85273	1491.2	5.40083	1470.25	154.898		146.239	0.00723	146.339	0.00565						17.7	4419.67	17.7	1055.55	17.7	756.711
7742.45	0.89799	0.92043	1.01832	0.97036	0.95826	0.96591		7.25	0.15318	0.5257	0.19745		4.44854	0.08352	0.0635		4.44854	0.17211	0.06127		146	1.01246	0.19257	0.01992		709.799	1.28108	669.37	4.35534	1270.26	149.652		147.327	0.00722	147.255	0.00575						17.65	4714.37	17.65	974.767	17.65	725.121
7742.99	0.89754	0.90692	1.01325	0.9655	0.94953	0.95808		7.3	0.1521	0.52237	0.1908		4.47922	0.07965	0.05687		4.47922	0.15785	0.04935		147	1.01867	0.18738	0.02019		500.238	0.8502	500.311	3.5126	500.287	118.263		148.421	0.00722	148.213	0.00566						17.6	4771.66	17.6	1164.09	17.6	767.43
7743.44	0.89738	0.89545	1.00724	0.96184	0.9422	0.95021		7.35	0.15111	0.51892	0.18397		4.5099	0.0877	0.05121		4.5099	0.15451	0.04251		148	1.01828	0.20068	0.06024		500.214	0.84866	500.311	3.50239	500.232	118.225		149.305	0.00721	149.343	0.0057						17.55	5045.63	17.55	1195.12	17.55	772.992
7743.95	0.8976	0.88597	0.99987	0.95872	0.9343	0.94227		7.4	0.1502	0.51534	0.17698		4.54058	0.10325	0.04804		4.54058	0.16045	0.04406		149	1.0233	0.19935	0.05075		496.334	0.82444	488.543	3.48575	498.848	118.186		150.449	0.00717	150.376	0.00564						17.5	4895.88	17.5	1032.45	17.5	749.552
7744.47	0.89855	0.87786	0.99152	0.9562	0.92718	0.93614		7.45	0.14935	0.51164	0.16988		4.57126	0.12099	0.04821		4.57126	0.17113	0.05217		150	1.03102	0.19517	0.03027		445.672	0.76602	427.921	3.29846	453.248	115.086		151.282	0.00719	151.37	0.00569						17.45	5396.47	17.45	1036.5	17.45	822.688
7744.92	0.89978	0.8714	0.98306	0.95414	0.92084	0.9298		7.5	0.14857	0.50783	0.16269		4.60194	0.13733	0.05122		4.60194	0.18178	0.06234		151	1.03564	0.19995	0.06892		349.51	0.64207	329.607	3.01822	359.649	108.295		152.355	0.0072	152.494	0.00559						17.4	5795.43	17.4	1114.44	17.4	857.912
7745.43	0.9021	0.86473	0.9716	0.95224	0.91499	0.92431		7.55	0.14785	0.50393	0.15546		4.63262	0.15016	0.05564		4.63262	0.18886	0.0714		152	1.03134	0.19933	0.03942		250.618	0.50696	230.669	2.70421	260.7	100.335		153.388	0.00712	153.287	0.00558						17.35	6245.35	17.35	1286.47	17.35	746.7
7745.92	0.90492	0.85751	0.95969	0.95068	0.90949	0.9184		7.6	0.14717	0.49993	0.14821		4.6633	0.15827	0.05998		4.6633	0.19023	0.07768		153	1.02619	0.19611	0.05037		151.588	0.35157	131.706	2.33987	161.678	90.8259		154.362	0.00713	154.37	0.00559						17.3	6705.19	17.3	1296.8	17.3	832.118
7746.43	0.9084	0.84932	0.94832	0.94971	0.90426	0.91389		7.65	0.14654	0.49584	0.14099		4.69398	0.16106	0.06314		4.69398	0.1849	0.08035		154	1.05039	0.19549	0.02636		52.4944	0.18462	32.7447	1.8367	62.6649	77.5654		155.339	0.00714	155.52	0.00551						17.25	7141.47	17.25	1303.03	17.25	795.422
7746.94	0.91295	0.84273	0.93686	0.94938	0.90109	0.90918		7.7	0.14594	0.49167	0.13385		4.72466	0.15833	0.06451		4.72466	0.17281	0.07919		155	1.03955	0.19306	0.08282		-46.7646	-0.03435	-66.4169	1.21251	-36.5254	55.2967		156.315	0.00714	156.386	0.00557						17.2	7227.68	17.2	1443	17.2	899.376
7747.42	0.91785	0.83736	0.92673	0.94895	0.8981	0.90534		7.75	0.14538	0.48742	0.12681		4.75534	0.15029	0.06386		4.75534	0.15473	0.07441		156	1.05428	0.19965	0.03867		-146.509	-0.20363	-166.295	0.6766	-136.188	30.6755		157.407	0.00717	157.373	0.00562						17.15	7363.34	17.15	1432.16	17.15	1045.05
7747.99	0.92444	0.83217	0.9154	0.94933	0.89458	0.90305		7.8	0.14483	0.4831	0.11994		4.78602	0.1374	0.06131		4.78602	0.1322	0.06667		157	1.06541	0.19259	0.03951		-246.578	-0.35534	-266.619	0.17524	-236.204	6.2328		158.284	0.00712	158.255	0.00556						17.1	6938.75	17.1	1534.67	17.1	1079.96
7748.51	0.93119	0.82811	0.90517	0.9483	0.89141	0.90022		7.85	0.1443	0.47871	0.11328		4.8167	0.12039	0.05728		4.8167	0.10775	0.05711		158	1.04543	0.19713	0.0564		-346.72	-0.5149	-366.859	-0.31836	-336.281	-17.1309		159.298	0.00713	159.373	0.00548						17.05	7000.51	17.05	1401.34	17.05	1275.27
7748.96	0.93731	0.82512	0.89785	0.94686	0.88859	0.89912		7.9	0.14378	0.47426	0.10689		4.84738	0.10017	0.05249		4.84738	0.08543	0.04753		159	1.05492	0.20025	0.05042		-448.936	-0.63394	-500.177	-0.96718	-443.648	-38.6852		160.345	0.00706	160.309	0.00556						17	6830.95	17	1666.87	17	1125.2
7749.47	0.94401	0.82192	0.89104	0.94437	0.88666	0.89711		7.95	0.14326	0.46975	0.10081		4.87806	0.07784	0.04794		4.87806	0.07155	0.04064		160	1.06333	0.19871	0.04931		-500.5	-0.70384	-500.055	-1.05598	-500.445	-51.1572		161.239	0.00708	161.294	0.00554						16.95	6887.4	16.95	1589.33	16.95	1152.26
7749.96	0.95177	0.8209	0.8841	0.94094	0.88621	0.89686		8	0.14274	0.46519	0.09511		4.90874	0.05473	0.04471		4.90874	0.07175	0.0393		161	1.07091	0.19132	0.02079		-499.946	-0.72591	-500.074	-1.073	-499.903	-55.0327		162.205	0.00706	162.312	0.00551						16.9	6810.38	16.9	1633.39	16.9	1242.99
7750.5	0.96079	0.82043	0.87767	0.93652	0.8857	0.89626		8.05	0.14221	0.46057	0.08984		4.93942	0.03309	0.04361		4.93942	0.0835	0.04376		162	1.06396	0.20454	0.04576		-500.369	-0.73398	-555.142	-1.24358	-504.656	-55.5772		163.32	0.00706	163.278	0.00546						16.85	6899.06	16.85	1852.87	16.85	1255.86
7750.93	0.96786	0.82091	0.87251	0.93253	0.88529	0.89617		8.1	0.14166	0.45592	0.08506		4.9701	0.02031	0.0447		4.9701	0.09904	0.05125		163	1.06116	0.19811	0.04289		-583.782	-0.85173	-704.79	-1.90309	-587.657	-68.7799		164.287	0.00708	164.309	0.0055						16.8	6877.39	16.8	1952.03	16.8	1421.27
7751.5	0.9767	0.8223	0.86447	0.92482	0.88612	0.89636		8.15	0.14108	0.45121	0.08082		5.00078	0.02885	0.04724		5.00078	0.11267	0.05887		164	1.07238	0.19322	0.05698		-762.983	-1.05621	-899.862	-2.6844	-772.156	-97.0398		165.359	0.00706	165.404	0.00549						16.75	7971.74	16.75	2226.54	16.75	1521.44
7752.01	0.98445	0.8253	0.85772	0.91627	0.88713	0.8967		8.2	0.14049	0.44647	0.07716		5.03146	0.04596	0.05015		5.03146	0.12136	0.06483		165	1.06955	0.21758	0.01847		-959.711	-1.2727	-1090.22	-3.42858	-978.911	-119.68		166.328	0.00701	166.363	0.00542						16.7	11099.6	16.7	2247.52	16.7	1651.65
7752.55	0.99368	0.82887	0.85061	0.90734	0.8882	0.89841		8.25	0.13986	0.4417	0.07412		5.06214	0.06279	0.05247		5.06214	0.12356	0.06812		166	1.08627	0.20261	0.02948		-1150.08	-1.47865	-1290.01	-4.07825	-1169.27	-135.927		167.324	0.00697	167.335	0.00537						16.65	17571.6	16.65	2510.69	16.65	1762.99
7753.09	1.00215	0.83359	0.84394	0.89917	0.8895	0.89976		8.3	0.13919	0.43689	0.07171		5.09282	0.07746	0.05356		5.09282	0.1187	0.06833		167	1.09582	0.20269	0.04523		-1339.72	-1.66756	-1499.68	-4.66731	-1358.87	-147.241		168.39	0.00703	168.269	0.00542						16.6	28272.8	16.6	2838.58	16.6	2076.75
7753.55	1.00878	0.83767	0.83898	0.89297	0.89156	0.90181		8.35	0.13848	0.43205	0.06992		5.1235	0.08945	0.05308		5.1235	0.10689	0.06541		168	1.09137	0.19008	0.05654		-1539.26	-1.85921	-1699.05	-5.1792	-1568.42	-155.102		169.406	0.00705	169.245	0.00539						16.55	41533.9	16.55	3329.88	16.55	2407.98
7754.15	1.01677	0.84389	0.83175	0.88392	0.89426	0.90309		8.4	0.13773	0.42718	0.06873		5.15418	0.09859	0.051		5.15418	0.08889	0.0597		169	1.10147	0.21216	0.0012		-1748.59	-2.03963	-1898.16	-5.64453	-1767.76	-160.782		170.344	0.00707	170.357	0.0054						16.5	51562.9	16.5	4034.48	16.5	2819.25
7754.6	1.02208	0.84879	0.82692	0.87654	0.89631	0.90522		8.45	0.13693	0.42229	0.06809		5.18486	0.10491	0.04754		5.18486	0.06636	0.05186		170	1.08524	0.21424	0.07297		-1957.65	-2.20889	-2087.13	-6.04367	-1966.79	-165.062		171.29	0.00702	171.296	0.00528						16.45	62250.7	16.45	5248.42	16.45	2990.11
7755.06	1.02631	0.85366	0.82231	0.87067	0.89846	0.90742		8.5	0.13607	0.41739	0.06793		5.21553	0.10848	0.0432		5.21553	0.0431	0.04301		171	1.09591	0.19681	0.04962		-2146.78	-2.36709	-2286.25	-6.39269	-2165.93	-168.492		172.286	0.00701	172.309	0.0054						16.4	75904.8	16.4	6984.2	16.4	3460.23
7755.57	1.02967	0.85915	0.81746	0.86547	0.90144	0.90988		8.55	0.13517	0.41246	0.06817		5.24621	0.10942	0.03871		5.24621	0.03204	0.03492		172	1.1034	0.19252	0.03594		-2345.96	-2.54644	-2495.7	-6.70758	-2355.14	-171.279		173.319	0.00697	173.269	0.00539						16.35	88937.3	16.35	8410.09	16.35	4102.72
7756.09	1.03207	0.86349	0.8129	0.86149	0.90442	0.91252		8.6	0.1342	0.40752	0.06872		5.27689	0.10779	0.03504		5.27689	0.04831	0.03021		173	1.1202	0.2007	0.03946		-2555.56	-2.69162	-2695.94	-7.00331	-2554.73	-173.688		174.316	0.00698	174.181	0.00535						16.3	103785	16.3	10982.3	16.3	4844.19
7756.63	1.03357	0.86796	0.80913	0.85935	0.90757	0.91421		8.65	0.13318	0.40258	0.0695		5.30757	0.10363	0.03314		5.30757	0.0759	0.031		174	1.09615	0.20498	0.04781		-2756.07	-2.85534	-2896.95	-7.27166	-2765.27	-175.771		175.428	0.00696	175.362	0.00529						16.25	120375	16.25	14490.7	16.25	5537.04
7757.09	1.03365	0.87229	0.80669	0.85842	0.91025	0.91795		8.7	0.13209	0.39762	0.07042		5.33825	0.09691	0.03343		5.33825	0.10415	0.03617		175	1.11483	0.21247	0.05657		-2947.12	-3.00913	-3088	-7.51404	-2976.41	-177.658		176.209	0.00692	176.253	0.00533						16.2	134805	16.2	17684.8	16.2	6247.05
7757.6	1.03248	0.87716	0.80473	0.85759	0.91336	0.92038		8.75	0.13095	0.39267	0.07142		5.36893	0.08758	0.03547		5.36893	0.12952	0.0428		176	1.1206	0.21289	0.05635		-3138.01	-3.14874	-3288.79	-7.73987	-3167.32	-179.302		177.331	0.00695	177.327	0.00531						16.15	148650	16.15	20627.1	16.15	7542.62
7758.08	1.03032	0.88051	0.80361	0.85983	0.9163	0.92323		8.8	0.12974	0.38771	0.07242		5.39961	0.07559	0.03828		5.39961	0.15012	0.04874		177	1.13467	0.20322	0.03915		-3348.66	-3.30043	-3489.38	-7.97644	-3357.96	-180.791		178.399	0.00694	178.361	0.00533						16.1	165214	16.1	25009.5	16.1	8885.39
7758.6	1.02684	0.884	0.80416	0.86295	0.91942	0.92661		8.85	0.12846	0.38276	0.07337		5.43029	0.06098	0.04089		5.43029	0.16473	0.05281		178	1.12532	0.20652	0.07032		-3559.27	-3.45331	-3679.71	-8.16773	-3568.44	-182.137		179.348	0.00693	179.328	0.00529						16.05	177478	16.05	29750	16.05	10085.4
7759.62	1.0174	0.8915	0.80679	0.87395	0.92581	0.93204		8.9	0.12712	0.37781	0.07422		5.46097	0.04389	0.04264		5.46097	0.17257	0.05444		179	1.1304	0.19917	0.05054		-3749.56	-3.59562	-3889.82	-8.3743	-3768.79	-183.33		180.304	0.00692	180.364	0.00525						16	187641	16	35134.7	16	11092.2
7760.54	1.00536	0.90524	0.81185	0.89153	0.93184	0.93722		8.95	0.12571	0.37288	0.07492		5.49165	0.02483	0.04314		5.49165	0.1733	0.05344		180	1.13578	0.20333	0.05939		-3939.54	-3.72589	-4089.87	-8.56734	-3958.9	-184.436		181.279	0.00694	181.275	0.00528						15.95	201926	15.95	39925.2	15.95	13015.3
7761.62	0.98941	0.92782	0.81817	0.91353	0.93923	0.943		9	0.12424	0.36796	0.07545		5.52233	0.00815	0.04227		5.52233	0.16698	0.04997		181	1.13393	0.21066	0.06147		-4139.51	-3.88196	-4279.81	-8.76549	-4168.82	-185.418		182.376	0.00692	182.409	0.00532						15.9	211080	15.9	45233.8	15.9	14856.9
7762.54	0.97655	0.95049	0.8224	0.93283	0.94394	0.94881		9.05	0.12271	0.36306	0.07577		5.55301	0.02264	0.04014		5.55301	0.15407	0.04445		182	1.13809	0.20455	0.02996		-4339.6	-4.0196	-4479.97	-8.95845	-4368.8	-186.348		183.29	0.0069	183.137	0.00527						15.85	219209	15.85	51515.3	15.85	16313.9
7763.57	0.96193	0.98475	0.82717	0.95503	0.95014	0.9553		9.1	0.1211	0.35818	0.07588		5.58369	0.04583	0.0371		5.58369	0.1354	0.03767		183	1.14385	0.20723	0.03295		-4539.74	-4.15778	-4680.11	-9.14819	-4568.91	-187.154		184.349	0.00691	184.325	0.00519						15.8	232123	15.8	56666.7	15.8	18237.1
7764.54	0.94877	1.0125	0.83261	0.96857	0.95744	0.96005		9.15	0.11944	0.35332	0.07574		5.61437	0.06959	0.03369		5.61437	0.11214	0.03088		184	1.15099	0.20969	0.03483		-4739.76	-4.29671	-4880.06	-9.34618	-4768.97	-187.912		185.321	0.00692	185.298	0.00522						15.75	243555	15.75	63295.5	15.75	20001.4
7765.48	0.93689	1.03748	0.83952	0.97782	0.96216	0.96564		9.2	0.11771	0.34849	0.07537		5.64505	0.09272	0.03066		5.64505	0.08583	0.02606		185	1.14311	0.20513	0.05968		-4939.72	-4.44447	-5090	-9.51372	-4958.84	-188.566		186.364	0.00689	186.382	0.00521						15.7	251163	15.7	68330.1	15.7	21480.9
7766.51	0.92468	1.06205	0.84969	0.98208	0.96684	0.97157		9.25	0.11592	0.34369	0.07473		5.67573	0.11426	0.02879		5.67573	0.0586	0.02537		186	1.14763	0.21496	0.02636		-5149.72	-4.57129	-5299.83	-9.69521	-5158.69	-189.176		187.241	0.0069	187.258	0.00516						15.65	261066	15.65	74234.1	15.65	23859.2
7767.37	0.91664	1.07582	0.85944	0.98182	0.97199	0.97765		9.3	0.11407	0.33892	0.07385		5.70641	0.13336	0.0286		5.70641	0.03494	0.02889		187	1.16533	0.20699	0.02615		-5349.52	-4.71883	-5499.69	-9.88373	-5358.63	-189.722		188.251	0.00692	188.171	0.00523						15.6	270141	15.6	80972.3	15.6	25469.5
7768.4	0.90857	1.08929	0.87261	0.97991	0.97821	0.98377		9.35	0.11216	0.33419	0.0727		5.73709	0.14921	0.02995		5.73709	0.02857	0.03443		188	1.17239	0.20868	0.02817		-5539.39	-4.84265	-5689.66	-10.055	-5568.56	-190.226		189.141	0.00688	189.32	0.00514						15.55	275860	15.55	84432.2	15.55	27582
7769.43	0.90384	1.10066	0.88735	0.97686	0.9839	0.98939		9.4	0.1102	0.32949	0.07131		5.76777	0.16114	0.03218		5.76777	0.04449	0.03993		189	1.17413	0.19781	0.06299		-5739.33	-4.98123	-5879.77	-10.2155	-5768.54	-190.628		190.295	0.00688	190.142	0.00512						15.5	285032	15.5	90405.4	15.5	29363.7
7770.41	0.90203	1.10883	0.90122	0.97464	0.98885	0.99464		9.45	0.10818	0.32483	0.06967		5.79845	0.16861	0.03447		5.79845	0.0649	0.04419		190	1.1722	0.21904	0.04808		-5939.27	-5.12007	-6089.66	-10.3895	-5958.55	-190.99		191.201	0.00684	191.377	0.00517						15.45	290173	15.45	94772.6	15.45	31016.1
7771.29	0.90041	1.11672	0.91354	0.97325	0.99333	0.99987		9.5	0.10611	0.3202	0.06779		5.82913	0.1713	0.0362		5.82913	0.08297	0.04654		191	1.17888	0.21257	0.04388		-6149.29	-5.24535	-6289.63	-10.5616	-6158.59	-191.351		192.188	0.0069	192.283	0.00517						15.4	291592	15.4	99421.2	15.4	32982.6
7772.5	0.89834	1.12055	0.92801	0.97244	0.99838	1.00339		9.55	0.10399	0.31562	0.06568		5.85981	0.16906	0.03697		5.85981	0.09675	0.04672		192	1.17678	0.20855	0.04897		-6349.37	-5.38765	-6489.74	-10.7365	-6368.63	-191.616		193.271	0.00684	193.255	0.00519						15.35	295139	15.35	101697	15.35	34653
7773.41	0.89687	1.11824	0.93689	0.97347	1.00119	1.00781		9.6	0.10183	0.31107	0.06336		5.89049	0.162	0.03658		5.89049	0.1055	0.04473		193	1.16918	0.22647	0.07068		-6539.42	-5.51559	-6689.72	-10.9056	-6568.57	-191.905		194.439	0.00683	194.398	0.00513						15.3	297012	15.3	106137	15.3	36254.3
7774.5	0.89527	1.10864	0.94747	0.97637	1.00407	1.01034		9.65	0.09962	0.30656	0.06083		5.92117	0.15042	0.03507		5.92117	0.10903	0.0408		194	1.18644	0.19893	0.03932		-6739.42	-5.65463	-6879.69	-11.0739	-6758.55	-192.148		195.294	0.00686	195.376	0.00505						15.25	299985	15.25	112347	15.25	38385.5
7775.45	0.89349	1.09507	0.95787	0.97912	1.00615	1.01247		9.7	0.09738	0.30208	0.05811		5.95185	0.13488	0.03261		5.95185	0.10751	0.03541		195	1.18266	0.20736	0.03749		-6949.43	-5.78075	-7079.88	-11.2343	-6958.58	-192.37		196.343	0.00685	196.311	0.00506						15.2	302594	15.2	116145	15.2	40312.8
7776.54	0.89175	1.08124	0.97215	0.98293	1.00834	1.01459		9.75	0.0951	0.29763	0.05521		5.98253	0.11611	0.02958		5.98253	0.10145	0.02934		196	1.20516	0.20967	0.01563		-7149.68	-5.91326	-7290.17	-11.3985	-7158.87	-192.592		197.3	0.00682	197.339	0.00508						15.15	305401	15.15	118997	15.15	42099.1
7777.49	0.89105	1.06516	0.98732	0.9874	1.00938	1.01552		9.8	0.09278	0.29322	0.05215		6.0132	0.0951	0.02652		6.0132	0.0916	0.02385		197	1.20168	0.19386	0.07932		-7339.89	-6.06667	-7490.23	-11.5743	-7359.13	-192.793		198.361	0.00681	198.257	0.00509						15.1	305269	15.1	122042	15.1	43890.2
7778.52	0.89151	1.04893	1.00572	0.99248	1.01044	1.0174		9.85	0.09044	0.28884	0.04896		6.04388	0.07307	0.0241		6.04388	0.07893	0.0208		198	1.19313	0.20175	0.03572		-8160.84	-6.4421	-8301.15	-12.049	-8180	-193.312		199.138	0.00681	199.334	0.00508						15.05	306411	15.05	125953	15.05	46977.2
7779.61	0.8937	1.03359	1.02697	0.99828	1.01102	1.01718		9.9	0.08807	0.28448	0.04564		6.07456	0.05177	0.02296		6.07456	0.06457	0.02158		199	1.22354	0.21343	0.04262		-8680.5	-6.83673	-8820.78	-12.5604	-8219.98	-193.477		200.345	0.00683	200.416	0.00506						15	305834	15	128534	15	48451.9
7780.67	0.89741	1.01608	1.04641	1.00442	1.0113	1.0183		9.95	0.08568	0.28013	0.04221		6.10524	0.03451	0.02331		6.10524	0.0498	0.0253		200	1.20622	0.19699	0.03505		-8770.42	-6.96809	-8900.57	-12.7241	-8359.86	-193.664		201.267	0.00676	201.204	0.00504						14.95	306111	14.95	132883	14.95	50688.9
7781.59	0.90155	1.00414	1.06005	1.00754	1.01118	1.01847		10	0.08328	0.27581	0.0387		6.13592	0.02831	0.02478		6.13592	0.03608	0.02995		201	1.20578	0.22287	0.05669		-8950.14	-7.10988	-9080.32	-12.8831	-8569.73	-193.818		202.28	0.00682	202.362	0.00511						14.9	306504	14.9	139103	14.9	53974.6
7782.6	0.90633	0.99352	1.07067	1.0118	1.01086	1.01885		10.05	0.08087	0.27149	0.03511		6.1666	0.03577	0.02667		6.1666	0.02531	0.03406		202	1.2131	0.20594	0.06151		-9139.93	-7.22671	-9290.17	-13.051	-8769.66	-193.962		203.312	0.00681	203.403	0.00507						14.85	306249	14.85	137141	14.85	54467.9
7783.63	0.91127	0.98258	1.07604	1.01577	1.0106	1.01808		10.1	0.07845	0.26718	0.03149		6.19728	0.0478	0.02834		6.19728	0.01984	0.03683		203	1.22578	0.22245	0.06287		-9339.87	-7.37449	-9490.18	-13.2097	-8959.33	-194.117		204.343	0.00681	204.443	0.00501						14.8	304099	14.8	140509	14.8	56589.2
7784.64	0.91551	0.97457	1.07777	1.01801	1.01041	1.01886		10.15	0.07602	0.26286	0.02783		6.22796	0.05867	0.02934		6.22796	0.01992	0.03786		204	1.23299	0.22053	0.02402		-9539.82	-7.49931	-9680.28	-13.3677	-9169.09	-194.224		205.263	0.00681	205.193	0.00503						14.75	303235	14.75	145585	14.75	59275.4
7785.64	0.92026	0.96563	1.07781	1.02181	1.01033	1.0191		10.2	0.0736	0.25853	0.02418		6.25864	0.06641	0.02941		6.25864	0.02198	0.03704		205	1.22698	0.21063	0.07577		-9739.83	-7.62889	-9880.22	-13.5271	-9369.14	-194.391		206.266	0.00677	206.382	0.00501						14.7	300994	14.7	144750	14.7	60519.9
7786.62	0.92503	0.95479	1.07596	1.0247	1.01025	1.0184		10.25	0.0712	0.25419	0.02054		6.28932	0.07031	0.0285		6.28932	0.023	0.03444		206	1.23503	0.21237	0.02342		-9939.87	-7.75368	-10080	-13.6878	-9558.98	-194.52		207.327	0.0068	207.342	0.00508						14.65	299312	14.65	146095	14.65	62274.7
7787.57	0.93065	0.94682	1.07341	1.02769	1.01022	1.01798		10.3	0.0688	0.24983	0.01696		6.32	0.0702	0.02668		6.32	0.02199	0.03034		207	1.23656	0.21614	0.05739		-10139.8	-7.87976	-10280.1	-13.8546	-9759	-194.671		208.375	0.00678	208.363	0.00501						14.6	295274	14.6	148402	14.6	65521.1
7788.55	0.93708	0.93938	1.07049	1.03095	1.01006	1.01914		10.35	0.06643	0.24543	0.01347		6.35068	0.06625	0.02419		6.35068	0.01927	0.02522		208	1.2292	0.21479	0.02393		-10339.7	-8.02739	-10480	-14.0194	-9959.12	-194.792		209.178	0.00677	209.318	0.00503						14.55	292806	14.55	146762	14.55	66996.3
7789.56	0.94363	0.93139	1.06813	1.03379	1.00973	1.01801		10.4	0.06409	0.241	0.01014		6.38136	0.05892	0.02144		6.38136	0.01655	0.0199		209	1.24088	0.20806	0.04834		-10539.7	-8.14879	-10680	-14.1866	-10159	-194.908		210.397	0.00677	210.214	0.00504						14.5	289314	14.5	149019	14.5	68926.5
7790.59	0.95038	0.92547	1.06592	1.03621	1.00934	1.01729		10.45	0.06177	0.23653	0.00712		6.41204	0.04892	0.019		6.41204	0.01711	0.01581		210	1.24867	0.21759	0.03459		-10739.8	-8.27962	-10880.1	-14.3377	-10359	-195.067		211.318	0.00675	211.154	0.00499						14.45	288662	14.45	150553	14.45	71229
7791.43	0.95621	0.92204	1.06429	1.03768	1.00892	1.01666		10.5	0.05951	0.232	0.00489		6.44272	0.03731	0.01752		6.44272	0.02256	0.01488		211	1.25031	0.22021	0.05992		-10939.8	-8.40713	-11080	-14.4836	-10558.9	-195.18		212.38	0.00676	212.356	0.00495						14.4	290348	14.4	151196	14.4	74427.9
7792.44	0.96198	0.91924	1.06194	1.03849	1.00828	1.01668		10.55	0.05728	0.22742	0.00453		6.4734	0.02592	0.01744		6.4734	0.03081	0.0175		212	1.26432	0.22135	0.03539		-11149.8	-8.5364	-11280.1	-14.6642	-10758.9	-195.289		213.16	0.0068	213.322	0.005						14.35	286349	14.35	150366	14.35	76026.3
7793.39	0.96767	0.91925	1.05844	1.03833	1.00743	1.01563		10.6	0.05512	0.22278	0.00618		6.50408	0.01896	0.01865		6.50408	0.03959	0.02174		213	1.25853	0.21518	0.03355		-11349.7	-8.67079	-11480.1	-14.8167	-10969	-195.4		214.234	0.00675	214.319	0.005						14.3	283775	14.3	150743	14.3	79950.1
7794.37	0.97375	0.92098	1.05272	1.03771	1.00647	1.01425		10.65	0.05302	0.21807	0.00864		6.53476	0.02187	0.02053		6.53476	0.04745	0.02592		214	1.25509	0.20914	0.03645		-11539.7	-8.7968	-11680.1	-14.9779	-11169	-195.511		215.379	0.00672	215.363	0.00496						14.25	281263	14.25	151428	14.25	82696.6
7795.43	0.98115	0.92511	1.04459	1.03646	1.00531	1.01357		10.7	0.05099	0.21329	0.01127		6.56544	0.03085	0.02243		6.56544	0.05338	0.02916		215	1.26116	0.20618	0.0544		-11739.7	-8.92058	-11880.3	-15.1321	-11359	-195.603		216.333	0.00674	216.257	0.00497						14.2	278432	14.2	151348	14.2	82762.1
7796.35	0.98896	0.92982	1.03653	1.03547	1.00409	1.01211		10.75	0.04904	0.20843	0.01388		6.59612	0.04032	0.02389		6.59612	0.05663	0.03102		216	1.27861	0.21286	0.01809		-11939.7	-9.04292	-12080.3	-15.2967	-11559	-195.771		217.418	0.00673	217.247	0.00486						14.15	277059	14.15	152058	14.15	84167.9
7797.36	0.99909	0.93648	1.02686	1.03434	1.00259	1.01035		10.8	0.04718	0.20349	0.01638		6.6268	0.04803	0.02462		6.6268	0.05669	0.03134		217	1.29617	0.21591	0.05387		-12139.7	-9.18098	-12280.1	-15.463	-11759	-195.857		218.305	0.00675	218.38	0.00499						14.1	273523	14.1	151698	14.1	86212
7798.43	1.00937	0.94477	1.01613	1.03329	1.00089	1.00803		10.85	0.04542	0.19847	0.01875		6.65748	0.053	0.02452		6.65748	0.05328	0.03011		218	1.27785	0.20785	0.05037		-12339.7	-9.31384	-12480	-15.6046	-11958.9	-195.983		219.214	0.00673	219.263	0.00502						14.05	272265	14.05	149325	14.05	87156
7799.44	1.01946	0.95177	1.0053	1.03235	0.99903	1.0063		10.9	0.04377	0.19337	0.02096		6.68816	0.05475	0.02359		6.68816	0.04641	0.02751		219	1.27828	0.22452	0.04274		-12539.5	-9.42827	-12689.7	-15.7644	-12158.9	-196.087		220.395	0.00673	220.158	0.00484						14	269567	14	149213	14	90065.6
7800.48	1.02923	0.95875	0.99448	1.03193	0.99733	1.00362		10.95	0.04224	0.18818	0.02298		6.71884	0.05309	0.02199		6.71884	0.03635	0.02387		220	1.2865	0.22254	0.05314		-12739.4	-9.57271	-12889.7	-15.928	-12358.9	-196.198		221.303	0.00669	221.32	0.00495						13.95	264127	13.95	149270	13.95	91970.1
7801.49	1.03936	0.96324	0.98508	1.03198	0.99579	1.00302		11	0.04083	0.1829	0.02482		6.74952	0.04805	0.01996		6.74952	0.02398	0.01976		221	1.28583	0.21256	0.03362		-12939.3	-9.7021	-13079.7	-16.0829	-12558.7	-196.306		222.315	0.00673	222.358	0.00491						13.9	261948	13.9	147233	13.9	91083
7802.5	1.04729	0.96627	0.97657	1.03193	0.99398	1.00159		11.05	0.03955	0.17755	0.02647		6.7802	0.03989	0.01787		6.7802	0.01295	0.0161		222	1.28891	0.21219	-0.00466		-13139.3	-9.8384	-13279.9	-16.2539	-12758.5	-196.423		223.303	0.00673	223.278	0.00488						13.85	259681	13.85	146944	13.85	92958.4
7803.43	1.05344	0.96694	0.96969	1.03239	0.99246	0.99854		11.1	0.03841	0.17211	0.02791		6.81087	0.02901	0.01619		6.81087	0.01789	0.01424		223	1.32077	0.22688	0.04921		-13339.5	-9.96113	-13480.1	-16.4001	-12958.6	-196.485		224.327	0.00672	224.246	0.00489						13.8	258113	13.8	148030	13.8	93224.5
7804.58	1.05866	0.96717	0.96282	1.03274	0.99095	0.99851		11.15	0.03741	0.1666	0.02915		6.84155	0.016	0.01534		6.84155	0.03417	0.01511		224	1.29341	0.2169	0.0441		-13539.6	-10.0788	-13680.2	-16.5648	-13158.6	-196.638		225.406	0.00667	225.295	0.00494						13.75	254400	13.75	145268	13.75	94393.1
7805.54	1.061	0.96683	0.95789	1.03328	0.98969	0.99607		11.2	0.03657	0.16101	0.03019		6.87223	0.00195	0.0155		6.87223	0.0522	0.01798		225	1.32448	0.21393	0.05249		-13739.7	-10.2203	-13880.2	-16.726	-13358.9	-196.726		226.377	0.00669	226.178	0.00487						13.7	252618	13.7	143637	13.7	96771.4
7806.63	1.06095	0.96666	0.95357	1.03368	0.98841	0.9941		11.25	0.03587	0.15535	0.03101		6.90291	0.01391	0.0164		6.90291	0.06982	0.02143		226	1.31662	0.21878	0.01529		-13939.8	-10.3401	-14080.2	-16.8791	-13559.1	-196.806		227.354	0.00671	227.225	0.00485						13.65	248855	13.65	143860	13.65	96745.4
7807.53	1.05897	0.96755	0.95129	1.03308	0.98762	0.99337		11.3	0.03532	0.14963	0.03162		6.93359	0.02915	0.0176		6.93359	0.0859	0.02446		227	1.32349	0.21714	0.04118		-14139.8	-10.4657	-14280.3	-17.0537	-13758.9	-196.958		228.383	0.00669	228.255	0.00493						13.6	244031	13.6	142071	13.6	96270.8
7808.6	1.05529	0.96862	0.94925	1.03307	0.98717	0.99256		11.35	0.03492	0.14386	0.03203		6.96427	0.04367	0.01865		6.96427	0.09958	0.02654		228	1.31908	0.22138	0.04103		-14339.9	-10.5989	-14480.3	-17.2029	-13959.1	-197.037		229.136	0.00669	229.299	0.0049						13.55	242056	13.55	139521	13.55	97089.5
7809.47	1.05065	0.96974	0.9493	1.03172	0.98731	0.99138		11.4	0.03465	0.13804	0.03223		6.99495	0.05677	0.01922		6.99495	0.11021	0.02741		229	1.3315	0.21057	0.03705		-14540	-10.7292	-14680.5	-17.3578	-14159.1	-197.121		230.226	0.00676	230.302	0.00482						13.5	237437	13.5	139493	13.5	97294.6
7810.65	1.04428	0.97128	0.95046	1.02932	0.9866	0.99079		11.45	0.03452	0.13218	0.03224		7.02563	0.06786	0.01915		7.02563	0.11728	0.02696		230	1.33829	0.21549	0.05633		-14740.1	-10.8563	-14880.5	-17.5271	-14359.1	-197.248		231.364	0.0067	231.26	0.00484						13.45	232763	13.45	138277	13.45	95887.8
7811.67	1.03803	0.97522	0.95213	1.02732	0.98531	0.98976		11.5	0.03452	0.1263	0.03204		7.05631	0.07647	0.01837		7.05631	0.12054	0.02522		231	1.31866	0.21307	0.03601		-14940.1	-10.9748	-15080.5	-17.6852	-14559.2	-197.312		232.354	0.00669	232.261	0.00488						13.4	229738	13.4	134911	13.4	96522
7812.62	1.03103	0.97909	0.95493	1.02384	0.98491	0.98964		11.55	0.03462	0.1204	0.03166		7.08699	0.08228	0.01693		7.08699	0.1199	0.02235		232	1.33088	0.20406	0.05507		-15140.2	-11.1048	-15280.6	-17.8404	-14759.3	-197.431		233.315	0.00677	233.363	0.00475						13.35	226163	13.35	135033	13.35	97332.1
7813.55	1.02413	0.98554	0.95719	1.02062	0.98494	0.98929		11.6	0.03482	0.11449	0.03109		7.11767	0.08512	0.01496		7.11767	0.11554	0.01863		233	1.33182	0.21958	0.01777		-15340.4	-11.2437	-15480.7	-17.9902	-14959.4	-197.516		234.292	0.0067	234.361	0.0048						13.3	222190	13.3	132608	13.3	96925.2
7814.56	1.0162	0.9926	0.95865	1.01768	0.98433	0.98907		11.65	0.03511	0.10859	0.03035		7.14835	0.08499	0.01273		7.14835	0.10782	0.01449		234	1.33852	0.21438	0.04817		-15540.5	-11.3721	-15680.8	-18.1518	-15159.6	-197.598		235.101	0.00672	235.384	0.0048						13.25	218935	13.25	131538	13.25	97680.2
7815.58	1.00781	1.00079	0.9593	1.0142	0.98352	0.9881		11.7	0.03547	0.1027	0.02944		7.17903	0.08204	0.0106		7.17903	0.09736	0.01068		235	1.34055	0.22582	0.04704		-15740.5	-11.5047	-15880.9	-18.33	-15359.6	-197.715		236.286	0.00667	236.341	0.00488						13.2	213349	13.2	129860	13.2	98184.4
7816.48	1.00112	1.00814	0.95919	1.01181	0.98276	0.98863		11.75	0.03589	0.09685	0.02838		7.20971	0.07658	0.00916		7.20971	0.085	0.00862		236	1.33899	0.21389	0.04849		-15940.5	-11.629	-16080.8	-18.4776	-15559.7	-197.822		237.412	0.00669	237.298	0.0048						13.15	208525	13.15	128554	13.15	98400.4
7817.46	0.99295	1.01597	0.95842	1.00953	0.98226	0.98754		11.8	0.03635	0.09103	0.02717		7.24039	0.06902	0.00892		7.24039	0.07183	0.00958		237	1.35979	0.22319	0.03186		-16140.5	-11.7575	-16280.6	-18.6415	-15759.7	-197.902		238.33	0.00668	238.348	0.00486						13.1	206099	13.1	128174	13.1	97795.9
7818.48	0.98576	1.02397	0.95751	1.00695	0.98212	0.98782		11.85	0.03685	0.08528	0.02582		7.27107	0.05991	0.00987		7.27107	0.05932	0.01243		238	1.34701	0.22055	0.02583		-16340.5	-11.8791	-16480.9	-18.8007	-15959.6	-198.011		239.255	0.00674	239.343	0.00486						13.05	202775	13.05	127140	13.05	98357.5
7819.44	0.97964	1.02783	0.95703	1.00549	0.98225	0.98817		11.9	0.03737	0.07959	0.02435		7.30175	0.0499	0.01142		7.30175	0.04938	0.01553		239	1.36361	0.21917	0.02687		-16540.5	-12.0262	-16681	-18.9358	-16159.6	-198.109		240.258	0.00669	240.32	0.00479						13	198269	13	124608	13	96530.2
7820.45	0.97348	1.03125	0.95692	1.00377	0.98267	0.98837		11.95	0.03791	0.07399	0.02277		7.33243	0.03975	0.01298		7.33243	0.04407	0.01808		240	1.3642	0.21879	0.06873		-16740.6	-12.1435	-16881	-19.1039	-16359.7	-198.178		241.371	0.00663	241.407	0.00476						12.95	194786	12.95	122035	12.95	97758.4
7821.47	0.96732	1.03119	0.95786	1.00174	0.98298	0.98863		12	0.03845	0.06849	0.02109		7.36311	0.03041	0.01421		7.36311	0.04416	0.01973		241	1.36713	0.24471	0.01618		-16940.7	-12.2635	-17081.2	-19.2598	-16559.7	-198.275		242.356	0.00663	242.243	0.0048						12.9	190703	12.9	120878	12.9	97579.8
7822.48	0.96026	1.03045	0.95988	1.00012	0.98328	0.98883		12.05	0.03898	0.06309	0.01934		7.39379	0.02322	0.0149		7.39379	0.04803	0.02032		242	1.37419	0.21763	0.04395		-17140.8	-12.402	-17281.3	-19.4246	-16759.8	-198.381		243.364	0.0067	243.28	0.00483						12.85	187898	12.85	119881	12.85	97525.1
7823.41	0.95281	1.02676	0.96198	0.99914	0.98352	0.99028		12.1	0.0395	0.05782	0.01753		7.42447	0.01978	0.01501		7.42447	0.05307	0.01983		243	1.38049	0.21179	0.00692		-17340.7	-12.5358	-17481.3	-19.5857	-16959.9	-198.466		244.148	0.00666	244.206	0.00482						12.8	182745	12.8	119357	12.8	98103.9
7824.46	0.94382	1.02206	0.96484	0.99817	0.98389	0.99026		12.15	0.04	0.05268	0.01567		7.45515	0.0205	0.01452		7.45515	0.05736	0.01835		244	1.38459	0.22509	0.02441		-17540.8	-12.658	-17681.3	-19.7485	-17160.1	-198.548		245.236	0.00668	245.25	0.00476						12.75	180525	12.75	117020	12.75	97359.4
7825.5	0.93514	1.01523	0.96815	0.99646	0.98446	0.9913		12.2	0.04047	0.04769	0.0138		7.48583	0.02347	0.01354		7.48583	0.05981	0.01607		245	1.38961	0.23382	0.04738		-17741.1	-12.7889	-17881.4	-19.9132	-17360.1	-198.647		246.301	0.00669	246.373	0.0048						12.7	176415	12.7	113442	12.7	97584.3
7826.46	0.92757	1.0086	0.9719	0.99557	0.98481	0.99169		12.25	0.04091	0.04286	0.01195		7.51651	0.02666	0.01222		7.51651	0.05993	0.01327		246	1.38266	0.23423	0.0372		-17941.2	-12.9191	-18081.4	-20.054	-17560.2	-198.733		247.205	0.00672	247.286	0.00473						12.65	173242	12.65	113072	12.65	97598.4
7827.51	0.91927	1.00069	0.97652	0.99438	0.98522	0.9923		12.3	0.04132	0.0382	0.01017		7.54719	0.02905	0.0108		7.54719	0.0576	0.01044		247	1.39208	0.22258	0.02089		-18141.2	-13.0432	-18281.6	-20.2251	-17760.3	-199.201		248.197	0.00663	248.279	0.0048						12.6	170967	12.6	112994	12.6	97276
7828.56	0.91246	0.99268	0.98104	0.99359	0.98576	0.99325		12.35	0.04168	0.03373	0.00854		7.57787	0.03028	0.00958		7.57787	0.05298	0.0084		248	1.39535	0.22372	0.01674		-18341.3	-13.1792	-18481.7	-20.2344	-17960.4	-198.892		249.325	0.00668	249.259	0.00469						12.55	165950	12.55	110476	12.55	96188.4
7829.6	0.90696	0.98234	0.98553	0.99238	0.98639	0.99341		12.4	0.042	0.02945	0.00717		7.60854	0.03032	0.00887		7.60854	0.04641	0.00815		249	1.39709	0.22842	0.04074		-18541.2	-13.2998	-18681.7	-20.5404	-18160.5	-199.014		250.343	0.00664	250.385	0.00473						12.5	163850	12.5	108902	12.5	97448.9
7830.56	0.90291	0.97256	0.98924	0.99198	0.987	0.99372		12.45	0.04228	0.02537	0.00625		7.63922	0.0293	0.00884		7.63922	0.03839	0.00968		250	1.41545	0.21392	0.02728		-18741.4	-13.4293	-18881.8	-20.6936	-18360.6	-199.1		251.401	0.00666	251.232	0.00479						12.45	160800	12.45	108999	12.45	98446.1
7831.67	0.90017	0.96288	0.99243	0.99126	0.98766	0.99386		12.5	0.04251	0.02151	0.00599		7.6699	0.02743	0.00938		7.6699	0.02949	0.01192		251	1.40766	0.21041	0.02986		-18941.6	-13.552	-19081.9	-20.8539	-18560.5	-199.205		252.185	0.0067	252.348	0.00474						12.4	159171	12.4	108012	12.4	97016.2
7832.6	0.89947	0.95476	0.99455	0.99037	0.9882	0.99475		12.55	0.04268	0.01787	0.00644		7.70058	0.02494	0.01015		7.70058	0.0204	0.01404		252	1.42055	0.23602	0.02258		-19141.7	-13.6876	-19282.1	-21.0175	-18760.6	-199.28		253.341	0.00664	253.355	0.00473						12.35	156488	12.35	104838	12.35	96500.2
7833.62	0.90005	0.9473	0.99572	0.98977	0.98856	0.99525		12.6	0.04281	0.01447	0.00744		7.73126	0.02204	0.01086		7.73126	0.01211	0.01561		253	1.42382	0.22808	0.04094		-19341.7	-13.8108	-19481.9	-21.1661	-18960.9	-199.365		254.291	0.00667	254.335	0.00471						12.3	151949	12.3	104123	12.3	96985
7834.67	0.90173	0.93979	0.99543	0.98891	0.98885	0.99518		12.65	0.04288	0.01133	0.00877		7.76194	0.01886	0.01128		7.76194	0.00723	0.0164		254	1.43359	0.22687	0.01558		-19541.6	-13.9408	-19681.8	-21.3284	-19161	-199.458		255.283	0.00664	255.364	0.00462						12.25	148545	12.25	101593	12.25	97072
7835.66	0.90467	0.936	0.99496	0.98842	0.98932	0.99572		12.7	0.0429	0.00849	0.01026		7.79262	0.01544	0.01129		7.79262	0.00955	0.01635		255	1.4476	0.23245	0.02127		-19741.5	-14.0855	-19881.9	-21.4919	-19361	-199.543		256.23	0.00661	256.42	0.00476						12.2	146873	12.2	101055	12.2	96465.1
7836.56	0.90783	0.93253	0.9941	0.98721	0.98985	0.9958		12.75	0.04286	0.00603	0.01181		7.8233	0.0118	0.01086		7.8233	0.01436	0.01545		256	1.44299	0.22139	0.0377		-19941.6	-14.1905	-20082	-21.6493	-19560.9	-199.629		257.345	0.00661	257.32	0.00472						12.15	143290	12.15	100140	12.15	96782.6
7837.7	0.91284	0.93488	0.99252	0.98665	0.99016	0.99558		12.8	0.04277	0.00415	0.01336		7.85398	0.00797	0.01		7.85398	0.01849	0.01377		257	1.44996	0.2187	0.05351		-20141.6	-14.3177	-20282.1	-21.8026	-19750.8	-199.718		258.334	0.00657	258.232	0.00472						12.1	141127	12.1	99057.3	12.1	94618.2
7838.6	0.91712	0.93706	0.99114	0.98542	0.99025	0.99505		12.85	0.04262	0.00336	0.01487		7.88466	0.00464	0.00881		7.88466	0.02148	0.01147		258	1.44332	0.22449	0.04205		-20341.7	-14.4544	-20482	-21.9618	-19950.8	-199.817		259.254	0.00659	259.206	0.00464						12.05	137984	12.05	98116.5	12.05	95246.7
7839.65	0.92246	0.94496	0.98907	0.98409	0.99076	0.99561		12.9	0.04243	0.00391	0.01631		7.91534	0.00528	0.00742		7.91534	0.02356	0.00877		259	1.44492	0.22643	0.04067		-20541.9	-14.5848	-20682	-22.1151	-20160.9	-199.906		260.284	0.00657	260.267	0.00469						12	136706	12	96387.4	12	95091.6
7840.67	0.92759	0.95264	0.98602	0.9831	0.99106	0.99548		12.95	0.04217	0.00513	0.01767		7.94602	0.01	0.00608		7.94602	0.02536	0.00604		260	1.45575	0.23295	0.04325		-20742	-14.7145	-20882.3	-22.266	-20361	-199.962		261.368	0.00661	261.3	0.00461						11.95	134383	11.95	93989.4	11.95	93863.2
7841.55	0.93223	0.96223	0.983	0.98183	0.99126	0.9966		13	0.04187	0.00646	0.01894		7.9767	0.01593	0.00515		7.9767	0.0277	0.00413		261	1.45877	0.22477	0.04979		-20942	-14.8414	-21082.4	-22.4352	-20561.1	-200.039		262.211	0.00661	262.31	0.00476						11.9	130762	11.9	93916.4	11.9	95444.4
7842.6	0.9375	0.97374	0.97814	0.98016	0.99151	0.99624		13.05	0.04151	0.00772	0.0201		8.00738	0.0223	0.00499		8.00738	0.0313	0.00451		262	1.46283	0.22376	0.04798		-21142.2	-14.9688	-21282.5	-22.5914	-20761.2	-200.146		263.23	0.00653	263.159	0.00467						11.85	129995	11.85	93548.5	11.85	96355.2
7843.51	0.94241	0.98345	0.97228	0.9796	0.99193	0.9969		13.1	0.04111	0.00882	0.02114		8.03806	0.02878	0.00561		8.03806	0.03641	0.00651		263	1.46389	0.23326	0.04897		-21342.3	-15.0833	-21483	-22.7513	-20961.2	-200.259		264.277	0.00657	264.146	0.0046						11.8	127260	11.8	93342.1	11.8	93831.8
7844.47	0.94709	0.99378	0.96526	0.97882	0.9925	0.99621		13.15	0.04065	0.00975	0.02205		8.06874	0.03507	0.00658		8.06874	0.04278	0.00869		264	1.47125	0.2376	-0.00208		-21542.6	-15.2166	-21683.2	-22.901	-21161.3	-200.321		265.3	0.00656	265.37	0.0046						11.75	125991	11.75	92454.8	11.75	95032.2
7845.43	0.95105	1.00149	0.95786	0.97768	0.99286	0.99761		13.2	0.04015	0.0105	0.02284		8.09942	0.04087	0.00755		8.09942	0.04989	0.0105		265	1.46658	0.22881	0.01616		-21742.8	-15.3511	-21883.2	-23.0694	-21361.7	-200.447		266.339	0.00655	266.344	0.00459						11.7	124099	11.7	91160.3	11.7	94821.6
7846.45	0.95459	1.00927	0.94827	0.97736	0.99325	0.99697		13.25	0.03961	0.01107	0.0235		8.1301	0.04596	0.00828		8.1301	0.05714	0.01171		266	1.48029	0.23289	0.03862		-21942.8	-15.4777	-22083.3	-23.2243	-21562	-200.472		267.397	0.00658	267.198	0.00459						11.65	122162	11.65	89956.1	11.65	95042.4
7847.42	0.95707	1.01344	0.93854	0.97675	0.99378	0.99778		13.3	0.03902	0.01146	0.02402		8.16078	0.05012	0.00867		8.16078	0.06394	0.01223		267	1.48606	0.22552	0.02902		-22133	-15.6136	-22283.4	-23.3872	-21762	-200.586		268.326	0.00652	268.301	0.00459						11.6	120534	11.6	89075.9	11.6	95564.6
7848.38	0.95867	1.0166	0.92977	0.97621	0.99422	0.99827		13.35	0.0384	0.01167	0.0244		8.19146	0.05326	0.00867		8.19146	0.06982	0.01205		268	1.48661	0.23437	0.03314		-22333.1	-15.7431	-22473.5	-23.5422	-21962.1	-200.675		269.307	0.00655	269.289	0.00456						11.55	118121	11.55	89533.6	11.55	94478.5
7849.44	0.95948	1.01668	0.92082	0.97668	0.9946	0.99878		13.4	0.03773	0.01173	0.02465		8.22214	0.05536	0.00828		8.22214	0.07439	0.0112		269	1.4861	0.23934	0.03951		-22533.2	-15.8629	-22673.5	-23.6824	-22162.2	-200.751		270.291	0.00658	270.341	0.00468						11.5	116452	11.5	87247.8	11.5	94082.6
7850.46	0.95946	1.0153	0.9139	0.9771	0.99506	0.99865		13.45	0.03703	0.01163	0.02476		8.25282	0.05649	0.00754		8.25282	0.07737	0.00976		270	1.49017	0.22338	0.03862		-22733.3	-15.994	-22873.5	-23.8624	-22362.3	-200.808		271.296	0.00652	271.317	0.00465						11.45	114203	11.45	87050.4	11.45	94515.7
7851.48	0.95909	1.01208	0.90925	0.97735	0.99558	0.99908		13.5	0.0363	0.01139	0.02473		8.2835	0.05687	0.00654		8.2835	0.0786	0.00786		271	1.48494	0.2328	0.04687		-22943.3	-16.1119	-23073.7	-24.0131	-22562.4	-200.921		272.159	0.00657	272.224	0.00458						11.4	113819	11.4	85445	11.4	94420.1
7852.54	0.9588	1.00851	0.90662	0.97874	0.99617	1.00049		13.55	0.03555	0.01101	0.02456		8.31418	0.05679	0.00541		8.31418	0.07803	0.00572		272	1.50592	0.23667	0.01698		-23143.2	-16.2479	-23283.6	-24.1796	-22752.4	-201.02		273.272	0.00654	273.258	0.0046						11.35	112866	11.35	84039	11.35	94391.3
7853.48	0.95888	1.00499	0.90635	0.97948	0.9966	1.00029		13.6	0.03476	0.01052	0.02427		8.34486	0.05657	0.00434		8.34486	0.07573	0.00369		273	1.50214	0.23031	0.01165		-23343.1	-16.374	-23483.6	-24.3366	-22942.5	-201.039		274.453	0.00654	274.22	0.00463						11.3	111688	11.3	84802.1	11.3	95158
7854.47	0.95971	1.0012	0.90775	0.98118	0.99693	1.00006		13.65	0.03396	0.00992	0.02384		8.37554	0.05656	0.00363		8.37554	0.07185	0.00278		274	1.50975	0.2287	0.06079		-23543.1	-16.4991	-23683.6	-24.4833	-23152.5	-201.189		275.336	0.00659	275.29	0.00466						11.25	110265	11.25	82947.1	11.25	95397.2
7855.55	0.9619	0.99733	0.91086	0.98329	0.99734	1.00134		13.7	0.03314	0.00922	0.02329		8.40621	0.05699	0.00357		8.40621	0.06667	0.00385		275	1.5132	0.20909	0.04574		-23743.1	-16.6414	-23883.6	-24.6472	-23362.3	-201.263		276.321	0.00657	276.249	0.00458						11.2	108098	11.2	82758.6	11.2	94561
7856.52	0.96534	0.99397	0.91517	0.98508	0.99782	1.00175		13.75	0.0323	0.00844	0.02263		8.43689	0.05793	0.00409		8.43689	0.06052	0.00564		276	1.51761	0.22587	0.05527		-23943.2	-16.7609	-24083.7	-24.8063	-23562.3	-201.318		277.254	0.00657	277.322	0.00458						11.15	108634	11.15	83315.4	11.15	94734.2
7857.57	0.97051	0.99325	0.9212	0.98729	0.9984	1.00134		13.8	0.03146	0.00759	0.02185		8.46757	0.05929	0.00485		8.46757	0.05383	0.00731		277	1.51526	0.23472	0.02677		-24133.5	-16.8899	-24283.8	-24.9581	-23762.4	-201.443		278.366	0.00652	278.262	0.00463						11.1	106250	11.1	82024.2	11.1	94319.4
7858.6	0.97816	0.99289	0.92788	0.98949	0.99897	1.00282		13.85	0.03061	0.00668	0.02096		8.49825	0.0608	0.00556		8.49825	0.0471	0.0086		278	1.53199	0.22663	0.028		-24333.5	-17.0098	-24483.9	-25.1284	-23962.4	-201.518		279.331	0.0065	279.33	0.0045						11.05	104548	11.05	80620.8	11.05	94204.3
7860.45	0.99536	0.99727	0.94198	0.99427	1.00013	1.00337		13.9	0.02976	0.00572	0.01998		8.52893	0.06219	0.00608		8.52893	0.04088	0.0094		279	1.52972	0.22601	0.03208		-24543.6	-17.1536	-24673.8	-25.2846	-24162.5	-201.59		280.163	0.00657	280.136	0.0045						11	103991	11	80261.3	11	94891.4
7862.56	1.01634	1.00607	0.95945	1.00005	1.00147	1.00444		13.95	0.02892	0.00473	0.01891		8.55961	0.06318	0.00632		8.55961	0.03577	0.00966		280	1.5276	0.23121	0.02021		-24733.6	-17.2694	-24874	-25.4372	-24362.7	-201.695		281.363	0.00662	281.288	0.00446						10.95	103871	10.95	79677.7	10.95	95248.3
7864.5	1.03522	1.01525	0.97497	1.00583	1.0026	1.00548		14	0.02809	0.00373	0.01777		8.59029	0.06357	0.00628		8.59029	0.03226	0.00938		281	1.53161	0.23707	0.02752		-24933.7	-17.3882	-25084.2	-25.6001	-24552.7	-201.761		282.342	0.00651	282.297	0.00457						10.9	102141	10.9	79496.2	10.9	94729.2
7866.44	1.05056	1.02355	0.99083	1.01064	1.0033	1.00689		14.05	0.02728	0.00271	0.01655		8.62097	0.06332	0.00595		8.62097	0.03058	0.00861		282	1.54401	0.2302	0.06636		-25143.9	-17.528	-25284.2	-25.7587	-24752.8	-201.863		283.272	0.00654	283.223	0.00446						10.85	100968	10.85	77917.4	10.85	94696.6
7868.4	1.06259	1.03222	1.00565	1.01628	1.0043	1.00762		14.1	0.02648	0.0017	0.01529		8.65165	0.06254	0.00539		8.65165	0.03047	0.00743		283	1.53919	0.24499	0.03239		-25343.8	-17.6577	-25484.2	-25.9151	-24962.9	-201.915		284.366	0.00654	284.242	0.00456						10.8	99904.2	10.8	77047.8	10.8	94195.9
7870.29	1.07086	1.03873	1.01788	1.02143	1.00523	1.008		14.15	0.02572	0.000740016	0.01398		8.68233	0.06147	0.00464		8.68233	0.0313	0.00598		284	1.53904	0.22903	0.02248		-25543.9	-17.7771	-25674.4	-26.0793	-25163	-202.016		285.337	0.00651	285.241	0.00456						10.75	98787	10.75	77283.1	10.75	93694.6
7872.29	1.07735	1.04393	1.02648	1.02493	1.00581	1.01021		14.2	0.02499	0.000447304	0.01266		8.71301	0.06049	0.00382		8.71301	0.03242	0.00446		285	1.55876	0.23456	0.03297		-25744.1	-17.9125	-25874.6	-26.2329	-25363.2	-202.121		286.244	0.00645	286.337	0.00452						10.7	98862.4	10.7	76992.8	10.7	93912.3
7874.29	1.08085	1.04494	1.03149	1.02804	1.00614	1.00928		14.25	0.0243	0.00131	0.01134		8.74369	0.06003	0.00304		8.74369	0.03333	0.00326		286	1.5625	0.22511	0.01934		-25944.4	-18.0356	-26075	-26.3874	-25563.2	-202.181		287.292	0.00653	287.28	0.00454						10.65	99210.1	10.65	76813.2	10.65	94284.5
7876.23	1.08036	1.04337	1.03321	1.03014	1.00646	1.00994		14.3	0.02366	0.0022	0.01005		8.77437	0.06044	0.00253		8.77437	0.03371	0.00307		287	1.54551	0.23297	0.04721		-26134.6	-18.1793	-26275.2	-26.546	-25753.3	-202.259		288.27	0.00653	288.243	0.0045						10.6	97692.1	10.6	76514	10.6	94765.3
7878.26	1.07524	1.03954	1.03434	1.0304	1.00694	1.01079		14.35	0.02308	0.00305	0.00884		8.80505	0.06187	0.00246		8.80505	0.03342	0.00395		288	1.55854	0.23863	0.02438		-26334.9	-18.2995	-26485.4	-26.7009	-25943.5	-202.359		289.115	0.00647	289.256	0.00457						10.55	97131.9	10.55	75223.9	10.55	94460.3
7880.3	1.06473	1.03125	1.03491	1.03001	1.00657	1.01046		14.4	0.02255	0.00386	0.00776		8.83573	0.06422	0.0028		8.83573	0.03241	0.00521		289	1.56291	0.23528	0.06496		-26545.2	-18.4198	-26685.5	-26.8563	-26153.8	-202.429		290.294	0.00646	290.235	0.00458						10.5	95966.5	10.5	75450.1	10.5	94137.3
7882.36	1.04885	1.01933	1.03478	1.02826	1.00617	1.00903		14.45	0.02209	0.0046	0.0069		8.86641	0.06715	0.00328		8.86641	0.03073	0.00637		290	1.56584	0.22712	0.05186		-26745.2	-18.5509	-26875.5	-27.0218	-26354.2	-202.526		291.463	0.00644	291.298	0.00461						10.45	94757.3	10.45	74796.4	10.45	94031.6
7884.4	1.03037	1.00809	1.03616	1.02657	1.00593	1.01104		14.5	0.0217	0.00527	0.00636		8.89709	0.07019	0.00373		8.89709	0.02849	0.00726		291	1.58128	0.23394	0.03507		-26935.2	-18.679	-27065.7	-27.1888	-26544.3	-202.595		292.205	0.00651	292.322	0.00455						10.4	95397.4	10.4	73576.5	10.4	94219.5
7886.4	1.00777	0.99314	1.0372	1.02425	1.00543	1.00966		14.55	0.02138	0.00587	0.00621		8.92777	0.07288	0.00404		8.92777	0.02582	0.00778		292	1.57224	0.24911	0.01305		-27135.5	-18.8198	-27276	-27.3335	-26754.4	-202.669		293.24	0.00653	293.359	0.00453						10.35	93648.1	10.35	74263.5	10.35	94685.5
7888.44	0.9833	0.97724	1.0376	1.02236	1.00511	1.0091		14.6	0.02113	0.00639	0.00647		8.95845	0.07482	0.00417		8.95845	0.02289	0.0079		293	1.57773	0.22164	0.05582		-27335.7	-18.9477	-27486.3	-27.486	-26954.5	-202.759		294.191	0.00646	294.314	0.00448						10.3	93072.9	10.3	73022.6	10.3	93009.4
7890.42	0.96043	0.96448	1.0368	1.02022	1.00465	1.00914		14.65	0.02097	0.00683	0.00709		8.98913	0.07573	0.00409		8.98913	0.01991	0.00762		294	1.58672	0.23105	0.03985		-27536	-19.0679	-27686.6	-27.6449	-27144.7	-202.839		295.341	0.00649	295.368	0.00454						10.25	93154.4	10.25	72670.5	10.25	93207.5
7892.37	0.93934	0.95257	1.03288	1.0189	1.00391	1.00833		14.7	0.02088	0.00719	0.00795		9.01981	0.07548	0.00382		9.01981	0.01712	0.00696		295	1.58915	0.2174	0.02803		-27746.4	-19.1885	-27876.9	-27.8125	-27345	-202.936		296.328	0.00647	296.185	0.00447						10.2	91871.2	10.2	72275.4	10.2	92875.9
7894.33	0.92397	0.94379	1.02661	1.01811	1.00363	1.00863		14.75	0.02087	0.00747	0.00897		9.05049	0.07411	0.00338		9.05049	0.0148	0.00599		296	1.60429	0.24683	0.05199		-27946.7	-19.3204	-28067.2	-27.963	-27545.3	-203.045		297.256	0.00651	297.283	0.00447						10.15	91460.4	10.15	71385.7	10.15	92573.3
7896.25	0.91534	0.94036	1.01879	1.01698	1.00332	1.0072		14.8	0.02092	0.00766	0.01006		9.08117	0.07184	0.00281		9.08117	0.01325	0.00477		297	1.60433	0.24137	0.06291		-28146.9	-19.4496	-28267.4	-28.1203	-27755.6	-203.084		298.222	0.00647	298.249	0.00448						10.1	90690	10.1	71302.7	10.1	93714.6
7898.26	0.91311	0.94118	1.00992	1.0165	1.00297	1.00707		14.85	0.02105	0.00776	0.01119		9.11185	0.06903	0.00216		9.11185	0.01264	0.00339		298	1.59443	0.24088	0.0406		-28347.1	-19.5849	-28467.6	-28.2929	-27955.9	-203.181		299.318	0.00645	299.258	0.00446						10.05	89750.3	10.05	70749.8	10.05	94139.7
7900.19	0.91705	0.9465	1.00244	1.01545	1.00275	1.00649		14.9	0.02124	0.00779	0.01231		9.14253	0.06621	0.0015		9.14253	0.01292	0.00202		299	1.61438	0.23751	0.02043		-28537.2	-19.7093	-28667.8	-28.4489	-28146.1	-203.254		300.286	0.00648	300.194	0.00456						10	88744	10	70112.3	10	92668.2
7902.23	0.92609	0.95652	0.99574	1.01461	1.00255	1.00665		14.95	0.02149	0.00773	0.0134		9.17321	0.06395	0.001		9.17321	0.01378	0.00112		300	1.61085	0.23818	0.04484		-28727.5	-19.8452	-28878	-28.5858	-28356.3	-203.335		301.212	0.00646	301.291	0.0045						9.95	88390.2	9.95	69019.2	9.95	92910
7904.25	0.93712	0.96848	0.99101	1.01305	1.00221	1.00576		15	0.02179	0.00759	0.01444		9.20388	0.06275	0.000971872		9.20388	0.01489	0.00171		301	1.61648	0.24385	0.04523		-28937.8	-19.9509	-29078.2	-28.7577	-28556.6	-203.428		302.34	0.00647	302.252	0.00446						9.9	88087.6	9.9	68694.5	9.9	92340.5
7906.24	0.9485	0.98121	0.98612	1.01122	1.00166	1.00581		15.05	0.02213	0.00738	0.01541		9.23456	0.06291	0.00137		9.23456	0.01602	0.00284		302	1.62398	0.23953	0.04253		-29148	-20.0771	-29278.5	-28.9177	-28756.8	-203.477		303.302	0.00652	303.383	0.0045						9.85	87721.1	9.85	68347.2	9.85	92070.9
7908.32	0.96011	0.9924	0.98163	1.0096	1.00131	1.00443		15.1	0.02251	0.0071	0.01632		9.26524	0.06437	0.00186		9.26524	0.01708	0.00387		303	1.62732	0.24847	0.02926		-29348.3	-20.2301	-29488.8	-29.0758	-28957.1	-203.569		304.341	0.00641	304.2	0.00441						9.8	87976.5	9.8	69007.1	9.8	92942.4
7910.4	0.96987	1.00317	0.97655	1.00754	1.00123	1.00525		15.15	0.02292	0.00675	0.01714		9.29592	0.06675	0.00229		9.29592	0.01806	0.00467		304	1.6363	0.23631	0.02429		-29548.6	-20.3425	-29679	-29.248	-29157.3	-203.666		305.186	0.00645	305.315	0.00452						9.75	87052.1	9.75	67460	9.75	92286.4
7912.39	0.97797	1.01048	0.97108	1.00587	1.00082	1.00372		15.2	0.02335	0.00634	0.01787		9.3266	0.06949	0.00261		9.3266	0.01904	0.0052		305	1.62643	0.24316	0.02057		-29738.9	-20.4821	-29884.9	-29.3687	-29367.6	-203.749		306.262	0.00651	306.225	0.0044						9.7	86240.4	9.7	67300.3	9.7	91801.3
7914.44	0.98417	1.01655	0.96462	1.00427	1.00026	1.00404		15.25	0.0238	0.00588	0.01851		9.35728	0.072	0.0028		9.35728	0.02011	0.00544		306	1.63142	0.23982	0.0274		-29999.6	-20.6148	-29999.6	-29.4839	-29557.9	-203.851		307.243	0.00643	307.211	0.00448						9.65	86419.9	9.65	68102	9.65	92249.7
7916.4	0.98801	1.02	0.95871	1.00327	1.0008	1.00318		15.3	0.02426	0.00536	0.01905		9.38796	0.07379	0.00285		9.38796	0.02138	0.00538		307	1.64688	0.24107	0.02313		-29981.5	-20.5957	-29972.6	-29.4212	-29748.2	-203.913		308.15	0.00644	308.282	0.00449						9.6	85544.2	9.6	66756.2	9.6	91674.6
7918.37	0.99027	1.02097	0.95425	1.00277	1.00056	1.00193		15.35	0.02473	0.0048	0.01949		9.41864	0.07447	0.00277		9.41864	0.02287	0.00504		308	1.65623	0.23035	0.05582		-29856.3	-20.5169	-29857.2	-29.3421	-29999.2	-203.972		309.304	0.00651	309.358	0.00437						9.55	85241.7	9.55	66982	9.55	90545
7920.39	0.99124	1.02161	0.95139	1.00187	0.99968	1.00202		15.4	0.0252	0.00421	0.01982		9.44932	0.07383	0.00257		9.44932	0.02454	0.00446		309	1.649	0.24317	-0.00816		-29659.8	-20.4047	-29669.7	-29.1835	-29963.5	-203.915		310.306	0.00647	310.323	0.00444						9.5	84898.6	9.5	65625.8	9.5	91508.9
7922.24	0.99124	1.02137	0.95115	1.00177	0.99929	1.00185		15.45	0.02566	0.00359	0.02005		9.48	0.07176	0.00227		9.48	0.02626	0.00368		310	1.65817	0.24067	0.04139		-29471.1	-20.2721	-29471.2	-29.0274	-29828.6	-203.92		311.215	0.00646	311.211	0.00438						9.45	84251.2	9.45	65927.2	9.45	92804.5
7924.21	0.99073	1.02014	0.95336	1.00139	0.99909	1.00159		15.5	0.02611	0.00296	0.02017		9.51068	0.06833	0.00188		9.51068	0.02785	0.00275		311	1.64956	0.23182	0.02636		-29272.5	-20.1358	-29272.4	-28.8825	-29630.7	-203.834		312.254	0.00641	312.248	0.00449						9.4	82622.4	9.4	66112.9	9.4	91047.8
7926.21	0.98972	1.01955	0.95792	1.00162	0.99886	1.00194		15.55	0.02654	0.00231	0.02018		9.54136	0.06368	0.00143		9.54136	0.02907	0.00175		312	1.65905	0.23654	0.05652		-29063.9	-20.0176	-29073.5	-28.7001	-29432	-203.769		313.126	0.00645	313.254	0.00442						9.35	82012.8	9.35	64819.3	9.35	91541.2
7928.18	0.98767	1.01884	0.96396	1.00143	0.99881	1.00088		15.6	0.02696	0.00168	0.02008		9.57204	0.05809	0.000958978		9.57204	0.02973	0.000782605		313	1.66625	0.24255	0.02173		-28865	-19.8835	-28875	-28.5491	-29233.3	-203.683		314.287	0.00644	314.285	0.00439						9.3	81279.4	9.3	63758.7	9.3	91047
7930.24	0.98471	1.01738	0.97086	1.00127	0.99838	1.00043		15.65	0.02736	0.00111	0.01989		9.60272	0.05192	0.000538957		9.60272	0.02961	0.000616884		314	1.67551	0.23799	-0.00452		-28666.1	-19.7659	-28666.3	-28.3938	-29034.5	-203.579		315.306	0.00644	315.238	0.00439						9.25	81700.6	9.25	64544.8	9.25	91258.6
7932.24	0.98178	1.01594	0.97831	1.00103	0.99826	1.00071		15.7	0.02774	0.000760917	0.01958		9.6334	0.04559	0.000464429		9.6334	0.02858	0.00144		315	1.6696	0.24659	0.02424		-28467.1	-19.6277	-28467.2	-28.2378	-28835.7	-203.489		316.301	0.00646	316.207	0.00445						9.2	81088.9	9.2	63165.8	9.2	90446.2
7936.43	0.98136	1.01431	0.99354	1.00115	0.99845	1.0008		15.75	0.02809	0.000915387	0.01919		9.66408	0.03962	0.000807488		9.66408	0.02653	0.00224		316	1.67098	0.24952	-0.00167		-28278	-19.494	-28267.9	-28.0831	-28636.9	-203.404		317.28	0.00642	317.252	0.00449						9.15	80954.2	9.15	62591.1	9.15	90021.9
7938.43	0.98588	1.01335	0.99902	1.00093	0.9988	1.00064		15.8	0.02841	0.0014	0.01869		9.69476	0.03454	0.00121		9.69476	0.02345	0.00289		317	1.67985	0.25779	0.02142		-28078.8	-19.3737	-28068.8	-27.9267	-28437.8	-203.342		318.296	0.00643	318.246	0.00446						9.1	80376.9	9.1	62652	9.1	90367.3
7940.47	0.99399	1.0129	1.00273	1.00127	0.99929	1.00111		15.85	0.0287	0.00196	0.01811		9.72544	0.03087	0.00158		9.72544	0.01949	0.00336		318	1.67526	0.23708	0.02055		-27879.3	-19.2474	-27879.4	-27.7498	-28238.6	-203.25		319.285	0.00641	319.226	0.00437						9.05	80351.2	9.05	62150.3	9.05	89672.5
7944.51	1.0137	1.00808	1.0032	1.00089	0.99966	1.00116		15.9	0.02896	0.00252	0.01743		9.75612	0.0289	0.00187		9.75612	0.01504	0.00362		319	1.70042	0.24175	0.02393		-27669.6	-19.1222	-27679.6	-27.6169	-28039.5	-203.19		320.161	0.00647	320.163	0.00444						9	78995.3	9	61540.5	9	90148
7946.37	1.02229	1.00602	1.00123	1.00055	0.99974	1.00105		15.95	0.02918	0.00307	0.01668		9.7868	0.02856	0.00208		9.7868	0.01136	0.00368		320	1.68998	0.23898	0.01929		-27469.9	-18.9947	-27479.9	-27.4516	-27840	-203.103		321.211	0.00652	321.239	0.00446						8.95	78506.9	8.95	61191.3	8.95	89096.4
7948.29	1.02991	1.00316	0.99869	1.00038	0.9999	1.00095		16	0.02937	0.00358	0.01586		9.81748	0.02942	0.00218		9.81748	0.01129	0.00353		321	1.69685	0.25021	0.02856		-27280.2	-18.8546	-27280.2	-27.3033	-27640.3	-203.014		322.303	0.00645	322.302	0.00444						8.9	78504.1	8.9	60005.9	8.9	89360.1
7950.18	1.03656	1.0015	0.9966	1.0001	1.00037	1.00096		16.05	0.02953	0.00405	0.01497		9.84816	0.03096	0.00219		9.84816	0.01591	0.00319		322	1.70511	0.25057	0.05196		-27080.2	-18.7402	-27080.4	-27.1391	-27440.6	-202.953		323.389	0.00642	323.192	0.00447						8.85	78394.8	8.85	60601.7	8.85	88876.7
7952.31	1.0427	1.00013	0.99469	0.99943	1.00062	1.00133		16.1	0.02965	0.00448	0.01403		9.87884	0.0328	0.0021		9.87884	0.02291	0.00269		323	1.69833	0.24272	0.02125		-26880.4	-18.6112	-26870.5	-26.9774	-27240.8	-202.855		324.306	0.00642	324.314	0.00445						8.8	76559.3	8.8	59331.8	8.8	88534.5
7954.27	1.04684	0.99945	0.9933	0.9992	1.00062	1.00176		16.15	0.02972	0.00486	0.01304		9.90952	0.03476	0.00192		9.90952	0.0307	0.00208		324	1.71723	0.24034	0.02923		-26680.8	-18.4661	-26670.8	-26.8131	-27041	-202.773		325.182	0.00644	325.247	0.00438						8.75	75522.2	8.75	58892.3	8.75	88556.9
7956.34	1.04882	1.00033	0.99175	0.99831	1.0007	1.00173		16.2	0.02977	0.00519	0.01202		9.9402	0.03681	0.00168		9.9402	0.03852	0.00142		325	1.69934	0.24741	0.02923		-26481.2	-18.3603	-26481.1	-26.6611	-26831.3	-202.684		326.265	0.00647	326.376	0.00442						8.7	74291	8.7	58315.7	8.7	85430
7958.3	1.04881	1.00089	0.99066	0.99766	1.00083	1.00165		16.25	0.02977	0.00546	0.01098		9.97088	0.03899	0.00142		9.97088	0.04592	0.000906147		326	1.71189	0.25398	0.02253		-26271.4	-18.2412	-26281.3	-26.4929	-26631.6	-202.613		327.297	0.00644	327.352	0.00446						8.65	73577	8.65	58701.5	8.65	86977.2
7960.4	1.04552	1.00045	0.98926	0.99724	1.00081	1.00153		16.3	0.02973	0.00567	0.00994										327	1.7198	0.24684	0.03695		-26071.4	-18.0923	-26081.3	-26.3532	-26441.8	-202.553		328.289	0.00644	328.207	0.00433						8.6	73120.9	8.6	57299.4	8.6	85930.4
7962.42	1.0398	0.9995	0.98813	0.99736	1.00072	1.00236		16.35	0.02966	0.00582	0.00893										328	1.71696	0.265	0.00986		-25881.5	-17.9753	-25881.3	-26.1847	-26242	-202.455		329.259	0.00649	329.246	0.00441						8.55	73387.6	8.55	58081.7	8.55	85973.6
7964.47	1.03179	0.9973	0.98829	0.99686	1.00081	1.00125		16.4	0.02955	0.00592	0.00797										329	1.72533	0.24537	0.0102		-25681.6	-17.8235	-25681.6	-26.0185	-26042.1	-202.365		330.19	0.00646	330.207	0.00439						8.5	73034.6	8.5	57289.3	8.5	86963.8
7966.46	1.02291	0.99309	0.98875	0.99655	1.00091	1.00094		16.45	0.0294	0.00596	0.0071										330	1.72031	0.25843	-7.94076e-05		-25471.7	-17.7148	-25481.7	-25.8716	-25842.1	-202.286		331.257	0.00645	331.13	0.0043						8.45	72294.8	8.45	56132	8.45	86129.1
7968.57	1.01223	0.98987	0.98897	0.99683	1.0007	1.00191		16.5	0.02921	0.00593	0.00639										331	1.73895	0.24853	0.01126		-25261.8	-17.571	-25281.9	-25.7003	-25642.2	-202.214		332.338	0.00643	332.294	0.00432						8.4	71456.8	8.4	56496.7	8.4	86122.5
7970.56	1.00267	0.98656	0.98854	0.99685	1.00039	1.00191		16.55	0.02899	0.00586	0.00591										332	1.7455	0.23871	0.01425		-25072	-17.4676	-25081.9	-25.5509	-25442.3	-202.123		333.262	0.00641	333.193	0.00443						8.35	71445	8.35	55601.1	8.35	86026.8
7972.49	0.99423	0.98368	0.98751	0.99677	1.00029	1.00165		16.6	0.02873	0.00572	0.0057										333	1.72865	0.24999	0.01785		-24882.1	-17.3306	-24881.9	-25.4117	-25242.5	-202.033		334.24	0.00644	334.204	0.0044						8.3	70711.3	8.3	55544.1	8.3	86137.9
7974.49	0.98727	0.98226	0.98677	0.99633	1.00012	1.00068		16.65	0.02844	0.00553	0.0058										334	1.752	0.2446	0.04224		-24682.1	-17.1944	-24682.1	-25.2381	-25042.6	-201.965		335.262	0.00645	335.256	0.00448						8.25	70005.8	8.25	54797.1	8.25	85760.5
7976.45	0.9818	0.98191	0.98711	0.99669	0.99973	1.00108		16.7	0.02811	0.00529	0.00619										335	1.74455	0.24843	0.02057		-24482.3	-17.0622	-24482.3	-25.0774	-24842.6	-201.882		336.394	0.00645	336.261	0.00443						8.2	70033.5	8.2	54228.1	8.2	84580
7978.36	0.97815	0.98216	0.9882	0.99697	0.99962	1.00051		16.75	0.02775	0.00501	0.00679										336	1.75705	0.25238	0.01857		-24282.4	-16.9365	-24282.4	-24.93	-24642.7	-201.794		337.214	0.00648	337.242	0.00445						8.15	69784.1	8.15	53974.6	8.15	84967.4
7980.32	0.97652	0.9836	0.99047	0.99753	0.99998	1.00042		16.8	0.02736	0.00468	0.00755										337	1.75025	0.24881	0.03259		-24082.5	-16.8163	-24082.4	-24.7631	-24442.9	-201.718		338.136	0.00648	338.341	0.00432						8.1	68648.7	8.1	53427.6	8.1	84991.3
7982.35	0.97559	0.98599	0.99336	0.99776	1.00015	1.00069		16.85	0.02694	0.00432	0.0084										338	1.7588	0.2448	0.03802		-23882.5	-16.6852	-23882.5	-24.6179	-24243	-201.614		339.126	0.00646	339.204	0.00437						8.05	68631.3	8.05	52968.1	8.05	83344.7
7984.38	0.97501	0.98781	0.99618	0.99829	1.00018	1.00189		16.9	0.02649	0.00392	0.00929										339	1.76764	0.24102	0.00595		-23682.7	-16.5619	-23682.6	-24.4501	-24043.1	-201.546		340.275	0.00649	340.293	0.00445						8	67550	8	52934.5	8	83177.3
7986.41	0.97478	0.99128	0.99832	0.99954	1.00024	1.00019		16.95	0.02602	0.00349	0.0102										340	1.76571	0.25822	0.04588		-23482.8	-16.4342	-23482.7	-24.2998	-23843.1	-201.414		341.276	0.00651	341.22	0.00432						7.95	66748.3	7.95	52793	7.95	82219.6
7988.41	0.97419	0.99442	0.9995	0.99981	1.00049	1.00117		17	0.02552	0.00304	0.01109										341	1.78074	0.24413	0.03169		-23283.1	-16.2945	-23283	-24.1403	-23643.3	-201.38		342.193	0.0064	342.214	0.00435						7.9	65780.7	7.9	51429.8	7.9	82002.9
7990.56	0.97384	0.99732	0.99933	1.00099	1.00048	1.00008		17.05	0.02501	0.00258	0.01196										342	1.77419	0.24364	0.0135		-23083.4	-16.1819	-23073.3	-23.9558	-23443.5	-201.302		343.304	0.00641	343.213	0.00435						7.85	66430.8	7.85	51723.7	7.85	82571.6
7992.57	0.97348	1.00079	0.99734	1.00087	1.00055	1.00118		17.1	0.02447	0.00213	0.01278										343	1.77152	0.23684	0.04938		-22883.6	-16.0361	-22873.5	-23.8227	-23243.7	-201.184		344.253	0.00646	344.214	0.0044						7.8	65052.9	7.8	51563.4	7.8	82035.8
7994.57	0.97311	1.00507	0.99491	1.00176	1.00068	1.00105		17.15	0.02391	0.00169	0.01355										344	1.7843	0.24489	0.03266		-22683.7	-15.9122	-22683.6	-23.6559	-23044	-201.122		345.291	0.00645	345.361	0.00441						7.75	65445.1	7.75	51972.6	7.75	82002.6
7996.61	0.97333	1.0077	0.99258	1.00261	1.00061	1.00102		17.2	0.02335	0.0013	0.01426										345	1.77016	0.24816	0.01995		-22483.8	-15.7964	-22483.7	-23.5006	-22844.2	-201.012		346.226	0.00645	346.275	0.00432						7.7	64874	7.7	50651.8	7.7	82898.3
7998.58	0.97376	1.0101	0.991	1.00321	1.00046	1.00155		17.25	0.02277	0.00105	0.0149										346	1.78912	0.26064	0.01264		-22283.9	-15.6653	-22283.7	-23.3472	-22644.3	-200.944		347.289	0.00645	347.266	0.00436						7.65	63392	7.65	50150	7.65	82136.2
8000.56	0.97451	1.01184	0.99059	1.00414	1.00044	1.00196		17.3	0.02218	0.00104	0.01546										347	1.79271	0.24999	0.0377		-22083.9	-15.527	-22083.8	-23.184	-22444.3	-200.881		348.267	0.00645	348.228	0.00446						7.6	65204.6	7.6	50955.6	7.6	84311.1
8002.57	0.97595	1.01322	0.99146	1.00533	1.00049	1.00127		17.35	0.02159	0.00126	0.01595										348	1.80036	0.2599	0.04993		-21884	-15.4026	-21883.9	-23.0264	-22244.5	-200.788		349.22	0.00652	349.186	0.00433						7.55	62784.6	7.55	49472.8	7.55	82289.5
8006.44	0.98026	1.01521	0.9955	1.00599	1.00083	1.00148		17.4	0.021	0.0016	0.01635										349	1.79697	0.25535	0.03864		-21684.1	-15.2763	-21684	-22.8727	-22044.6	-200.696		350.219	0.00647	350.168	0.00444						7.5	61208.6	7.5	48510.6	7.5	78497.7
8008.39	0.9832	1.01559	0.99842	1.00658	1.00061	1.00113		17.45	0.02041	0.002	0.01667										350	1.7919	0.26098	0.00711		-21484.1	-15.1561	-21484	-22.7112	-21844.6	-200.611		351.225	0.00648	351.178	0.0044						7.45	60972.8	7.45	48146.1	7.45	77251.5
8011.62	0.98822	1.01516	1.00378	1.00785	1.00039	1.00089		17.5	0.01983	0.00241	0.01691										351	1.7912	0.2398	0.04743		-21284	-15.0173	-21283.9	-22.5629	-21644.8	-200.492		352.019	0.00649	352.084	0.00433						7.4	60122.5	7.4	46687.5	7.4	77577.5
8014.61	0.99249	1.0134	1.00726	1.00892	1.00049	1.00088		17.55	0.01926	0.0028	0.01705										352	1.80877	0.25045	0.02506		-21084.1	-14.8898	-21084	-22.3859	-21444.6	-200.435		353.487	0.00645	353.377	0.00437						7.35	59822.9	7.35	46960.5	7.35	77443.7
8020.75	0.99998	1.00328	1.00669	1.00918	1.00043	1.00036		17.6	0.01871	0.00318	0.01711										353	1.80209	0.25332	0.0273		-20884.2	-14.7622	-20884	-22.2408	-21244.5	-200.339		354.043	0.00645	354.043	0.00436						7.3	58509.6	7.3	46337.5	7.3	75428.2
8023.81	1.00231	0.99785	1.00444	1.00816	1.00044	1.00032		17.65	0.01817	0.00353	0.01707										354	1.80226	0.25315	0.02771		-20684.2	-14.643	-20684.1	-22.0649	-21044.6	-200.265		355.077	0.00648	355.075	0.0044						7.25	57644.7	7.25	46103	7.25	75417.1
8026.75	1.00505	0.99376	1.00259	1.00728	1.00046	1.0004		17.7	0.01767	0.00384	0.01696										355	1.81184	0.26795	0.02156		-20484.2	-14.5165	-20484.1	-21.9247	-20844.7	-200.203											7.2	57562.4	7.2	46378.1	7.2	75027.8
8029.72	1.0083	0.99202	1.00082	1.00563	1.00039	0.99991		17.75	0.01719	0.00412	0.01675										356	1.82359	0.25874	0.02183		-20284.3	-14.3918	-20284.3	-21.775	-20644.8	-200.095											7.15	56615.9	7.15	45501.7	7.15	73607
8032.57	1.01223	0.99241	0.99892	1.0037	1.0003	1		17.8	0.01675	0.00435	0.01646										357	1.82183	0.24808	0.03406		-20084.5	-14.2499	-20084.5	-21.5988	-20444.9	-200.023											7.1	56181	7.1	44629.6	7.1	72918.6
8035.58	1.01686	0.99341	0.99776	1.00157	1.00027	0.99988		17.85	0.01635	0.00454	0.01609										358	1.81445	0.25636	0.04057		-19884.6	-14.1237	-19884.7	-21.455	-20245	-199.898											7.05	55634.4	7.05	44396.4	7.05	72905.7
8038.46	1.02139	0.99453	0.99769	0.99979	1.00014	0.9992		17.9	0.01599	0.00469	0.01564										359	1.82714	0.26134	0.0473		-19684.8	-13.9957	-19685	-21.2814	-20045.1	-199.817											7	54310.6	7	43015.1	7	71823.5
8041.51	1.0243	0.99597	0.99822	0.99805	0.99986	0.99953		17.95	0.01569	0.0048	0.01512										360	1.83011	0.2467	0.02569		-19485.2	-13.8658	-19485.1	-21.1344	-19845.3	-199.768											6.95	54988.3	6.95	43105.6	6.95	71217.5
8047.78	1.024	0.9945	0.99692	0.99572	0.99993	0.99944		18	0.01544	0.00485	0.01453										361	1.8178	0.24775	0.01625		-19285.4	-13.7483	-19285.1	-20.9796	-19645.5	-199.656											6.9	53356.3	6.9	42966.3	6.9	69450.1
8050.83	1.0213	0.99293	0.99369	0.995	0.99975	0.9989		18.05	0.01524	0.00486	0.01387										362	1.83559	0.25583	0.02023		-19085.5	-13.6163	-19085.2	-20.8043	-19445.8	-199.563											6.85	53236.8	6.85	43586.4	6.85	68958.5
8053.82	1.01777	0.99196	0.98984	0.99459	0.99958	0.99857		18.1	0.0151	0.00483	0.01316										363	1.84372	0.25594	0.01128		-18885.6	-13.4845	-18885.5	-20.6501	-19246	-199.495											6.8	52921.6	6.8	42015.5	6.8	67556.6
8056.75	1.01256	0.99247	0.98715	0.99442	0.99941	0.99829		18.15	0.01502	0.00475	0.0124										364	1.83736	0.25666	0.02612		-18685.6	-13.357	-18685.7	-20.4953	-19046.2	-199.38											6.75	52301.3	6.75	41896.9	6.75	66395.3
8059.59	1.0082	0.99395	0.98649	0.99438	0.99926	0.99819		18.2	0.01501	0.00462	0.01159										365	1.84913	0.24932	0.00728		-18485.6	-13.2288	-18485.5	-20.3427	-18846.2	-199.297											6.7	51226.2	6.7	41382.9	6.7	66278.3
8062.59	1.00514	0.99622	0.98774	0.99446	0.99909	0.99798		18.25	0.01504	0.00446	0.01076										366	1.84662	0.23971	0.03471		-18285.7	-13.1065	-18285.6	-20.1757	-18646.2	-199.21											6.65	51141.1	6.65	40728.9	6.65	66423.4
8065.59	1.00291	0.99867	0.99073	0.99433	0.99898	0.99756		18.3	0.01514	0.00425	0.0099										367	1.85197	0.24831	0.02624		-18095.9	-12.9812	-18085.8	-20.0145	-18446.3	-199.095											6.6	50100.7	6.6	39829.1	6.6	65129.2
8068.59	1.00281	1.00143	0.99446	0.99412	0.99877	0.99733		18.35	0.01529	0.00401	0.00903										368	1.85741	0.26334	0.0227		-17896	-12.846	-17885.9	-19.8639	-18246.4	-199.041											6.55	48727.7	6.55	39757.5	6.55	64079
8071.65	1.00366	1.00424	0.99791	0.99424	0.99869	0.99755		18.4	0.01548	0.00374	0.00818										369	1.84923	0.2599	-0.02208		-17686	-12.7114	-17686	-19.7153	-18046.5	-198.945											6.5	49229.3	6.5	38458.3	6.5	64168.7
8074.78	1.00406	1.00713	1.00033	0.99433	0.9986	0.99791		18.45	0.01572	0.00344	0.00736										370	1.85805	0.25031	0.03553		-17486.2	-12.5857	-17476.2	-19.5512	-17846.6	-198.869											6.45	47413.3	6.45	38344.5	6.45	63030.8
8077.79	1.00311	1.00942	1.00077	0.99419	0.99851	0.99716		18.5	0.016	0.00311	0.00661										371	1.85901	0.25569	0.0039		-17286.3	-12.4645	-17276.4	-19.3802	-17646.7	-198.787											6.4	46905.2	6.4	37888.5	6.4	61392.9
8080.8	0.99993	1.00989	0.99886	0.99448	0.99842	0.9972		18.55	0.0163	0.00277	0.00597										372	1.86119	0.25426	0.02641		-17086.5	-12.3362	-17086.4	-19.2187	-17446.8	-198.659											6.35	46988.4	6.35	36765.1	6.35	60699.7
8083.76	0.99601	1.00988	0.99518	0.99468	0.99834	0.99806		18.6	0.01664	0.00241	0.00548										373	1.86167	0.25329	0.03051		-16886.4	-12.2135	-16886.4	-19.0638	-17246.9	-198.585											6.3	45412.2	6.3	35971	6.3	59505.9
8086.68	0.9924	1.00921	0.99076	0.99484	0.99825	0.99735		18.65	0.017	0.00205	0.00521										374	1.85906	0.27138	0.02687		-16676.5	-12.065	-16686.3	-18.9155	-17047	-198.489											6.25	45451.1	6.25	35750.4	6.25	58211.6
8089.45	0.99072	1.0075	0.9869	0.99546	0.99837	0.99745		18.7	0.01738	0.00171	0.00517										375	1.87543	0.26198	0.03092		-16476.7	-11.9497	-16486.5	-18.7404	-16847	-198.394											6.2	44310	6.2	35424.6	6.2	56757.2
8092.59	0.99027	1.00574	0.98442	0.99609	0.99844	0.99718		18.75	0.01776	0.0014	0.00538										376	1.87456	0.25778	0.0316		-16286.7	-11.8262	-16286.6	-18.604	-16647.1	-198.335											6.15	44150.8	6.15	35242.8	6.15	56378.1
8095.61	0.99021	1.00352	0.98464	0.99626	0.99835	0.997		18.8	0.01816	0.00116	0.0058										377	1.86458	0.25551	0.05512		-16087	-11.6844	-16086.9	-18.4264	-16447.2	-198.228											6.1	42915.7	6.1	34009.2	6.1	56144.4
8098.64	0.99022	1.00037	0.98719	0.99667	0.99825	0.99741		18.85	0.01856	0.00106	0.00637										378	1.87112	0.2683	-0.000779069		-15887.3	-11.5595	-15887.3	-18.2691	-16247.3	-198.137											6.05	42376.4	6.05	33580.9	6.05	54181.1
8101.73	0.99059	0.99724	0.99082	0.99657	0.99843	0.99752		18.9	0.01895	0.00113	0.00705										379	1.88245	0.26782	0.02636		-15687.5	-11.4348	-15687.4	-18.1196	-16047.7	-198.048											6	41642.3	6	32767.4	6	53032.8
8104.76	0.99118	0.99417	0.99447	0.99685	0.99869	0.99782		18.95	0.01935	0.00133	0.00778										380	1.88501	0.25367	0.01254		-15487.6	-11.3092	-15487.6	-17.9605	-15848	-197.955											5.95	41007.4	5.95	32762.5	5.95	52200.7
8107.79	0.99223	0.99193	0.99703	0.99699	0.99871	0.99812		19	0.01973	0.00161	0.00854										381	1.88952	0.25466	0.01083		-15297.7	-11.1687	-15287.8	-17.7996	-15648.1	-197.857											5.9	40347.6	5.9	31851.8	5.9	51353.8
8110.73	0.99345	0.99126	0.99864	0.997	0.99842	0.99777		19.05	0.0201	0.00192	0.00931										382	1.88178	0.25913	0.04952		-15097.7	-11.052	-15087.7	-17.6363	-15448.2	-197.764											5.85	39763.3	5.85	30464.7	5.85	50740.1
8113.73	0.99522	0.99202	0.99941	0.99713	0.99864	0.99713		19.1	0.02046	0.00224	0.01006										383	1.89063	0.26064	0.03917		-14887.8	-10.903	-14887.7	-17.483	-15248.3	-197.637											5.8	39206.8	5.8	30506.5	5.8	49084.3
8116.58	0.9972	0.99359	1.00001	0.99681	0.99886	0.99764		19.15	0.02081	0.00255	0.01078										384	1.88399	0.25553	0.03317		-14687.9	-10.7936	-14688	-17.3202	-15048.4	-197.553											5.75	37895.5	5.75	30379.2	5.75	48197.6
8119.44	0.99894	0.99547	1.00119	0.99676	0.99896	0.99819		19.2	0.02113	0.00285	0.01146										385	1.89767	0.25791	0.00361		-14488.1	-10.6645	-14488.2	-17.1621	-14848.5	-197.479											5.7	37994.7	5.7	28712.1	5.7	47145.6
8122.6	1.001	0.99744	1.00336	0.99704	0.99911	0.99847		19.25	0.02144	0.00312	0.0121										386	1.89887	0.24788	0.02429		-14288.2	-10.5279	-14288.2	-17.0007	-14648.5	-197.37											5.65	37364	5.65	28335.5	5.65	46360.1
8125.65	1.00321	0.99879	1.00562	0.99673	0.99909	0.99749		19.3	0.02172	0.00337	0.01268										387	1.88233	0.27226	0.03162		-14088.3	-10.4052	-14088.3	-16.8367	-14448.7	-197.256											5.6	36850.5	5.6	28554.2	5.6	45561.9
8128.66	1.00539	0.99965	1.00764	0.99658	0.99893	0.99778		19.35	0.02198	0.00358	0.0132										388	1.89463	0.2596	0.0343		-13888.4	-10.2683	-13888.4	-16.6885	-14248.8	-197.174											5.55	35982.4	5.55	27900.2	5.55	44693.2
8131.78	1.00723	0.9997	1.00925	0.99716	0.99872	0.99823		19.4	0.02221	0.00377	0.01366										389	1.90641	0.26592	0.03254		-13688.5	-10.1479	-13678.5	-16.5298	-14048.9	-197.067											5.5	35061.6	5.5	26954.1	5.5	42756.2
8134.77	1.0088	0.99899	1.00963	0.99762	0.99884	0.99839		19.45	0.02242	0.00391	0.01405										390	1.8993	0.26604	0.03864		-13488.6	-10.0142	-13478.7	-16.3698	-13849	-196.963											5.45	34862.4	5.45	26417	5.45	41238.1
8137.79	1.01037	0.99886	1.00888	0.99818	0.9992	0.9983		19.5	0.0226	0.00402	0.01437										391	1.89974	0.25603	0.00339		-13288.6	-9.88517	-13288.7	-16.2057	-13649.1	-196.861											5.4	33706.9	5.4	25850.8	5.4	40279
8140.72	1.01203	0.9988	1.00762	0.99852	0.99936	0.99748		19.55	0.02275	0.00409	0.01461										392	1.91534	0.25282	0.01288		-13088.7	-9.76373	-13088.5	-16.0508	-13449.2	-196.754											5.35	33307.4	5.35	25468.1	5.35	39162.3
8143.65	1.01323	0.99859	1.00534	0.99905	0.99934	0.99873		19.6	0.02287	0.00413	0.01478										393	1.91523	0.25843	0.00523		-12888.8	-9.62493	-12888.8	-15.8945	-13249.3	-196.658											5.3	32212.3	5.3	24675.2	5.3	38465.3
8146.56	1.01417	0.99822	1.00409	0.99937	0.99948	0.99798		19.65	0.02297	0.00412	0.01488										394	1.91667	0.28124	0.01913		-12688.9	-9.5124	-12688.9	-15.7294	-13049.2	-196.535											5.25	31954.1	5.25	24029.4	5.25	36795.1
8149.5	1.01487	0.99812	1.00318	0.99921	0.99956	0.99781		19.7	0.02303	0.00408	0.0149										395	1.91419	0.25158	0.0177		-12489.3	-9.36512	-12489.2	-15.5816	-12849.5	-196.462											5.2	31076.4	5.2	23872.8	5.2	35192.9
8152.6	1.01445	0.99829	1.0031	0.99919	0.99953	0.99861		19.75	0.02306	0.004	0.01484										396	1.92756	0.26233	0.00885		-12289.5	-9.24688	-12299.5	-15.403	-12649.6	-196.375											5.15	30963.3	5.15	23347	5.15	34065.8
8155.57	1.01349	0.99847	1.00327	0.99925	0.99944	0.99852		19.8	0.02307	0.00389	0.01471										397	1.92393	0.25862	0.0323		-12099.7	-9.12005	-12099.6	-15.2513	-12449.8	-196.21											5.1	30109.8	5.1	22500.5	5.1	33048.9
8158.7	1.0116	0.99869	1.00337	0.99901	0.99961	0.99896		19.85	0.02304	0.00374	0.01451										398	1.9229	0.26891	0.03367		-11899.8	-8.98988	-11889.6	-15.0936	-12250.1	-196.134											5.05	29301	5.05	22663.1	5.05	31559
8161.71	1.00949	0.99909	1.00363	0.99879	0.99978	0.99887		19.9	0.02298	0.00356	0.01423										399	1.91549	0.24781	0.02533		-11689.8	-8.86026	-11689.9	-14.9359	-12050.3	-196.024											5	28509.9	5	22298.1	5	30618.4
8164.76	1.00756	0.9998	1.00385	0.99881	0.99974	0.99825		19.95	0.02289	0.00335	0.01389										400	1.91675	0.26575	0.06077		-11489.9	-8.73286	-11490	-14.7601	-11860.4	-195.921											4.95	28360.6	4.95	21549.2	4.95	29207.6
8167.74	1.00586	1.00078	1.00426	0.99867	0.99953	0.99823		20	0.02277	0.00311	0.01347										401	1.93882	0.26956	0.02595		-11300	-8.58947	-11300.1	-14.6077	-11660.4	-195.8											4.9	27398.5	4.9	20925.1	4.9	27754.3
8170.66	1.00467	1.00211	1.00441	0.99849	0.99943	0.99862		20.05	0.02262	0.00285	0.013										402	1.93765	0.25902	0.01384		-11100.1	-8.46684	-11110.1	-14.4523	-11460.5	-195.672											4.85	27105.1	4.85	20412.3	4.85	26012.5
8173.46	1.00404	1.00343	1.00424	0.9984	0.99931	0.99805		20.1	0.02244	0.00257	0.01247										403	1.93483	0.26373	0.00991		-10890.2	-8.35169	-10900.1	-14.2936	-11260.7	-195.577											4.8	26430.8	4.8	19551	4.8	24914.6
8176.51	1.00393	1.00457	1.00302	0.99856	0.9993	0.99843		20.15	0.02224	0.00229	0.01189										404	1.93552	0.2647	-0.00288		-10690.2	-8.21339	-10690.2	-14.1313	-11050.8	-195.476											4.75	25538	4.75	19673.4	4.75	23878.2
8179.5	1.00413	1.0051	1.00105	0.99836	0.99944	0.99877		20.2	0.02201	0.00199	0.01125										405	1.94513	0.26793	0.04902		-10490.3	-8.08318	-10490.4	-13.9647	-10850.9	-195.316											4.7	25190.9	4.7	19029.5	4.7	22158.7
8182.62	1.0046	1.00548	0.99881	0.99837	0.99951	0.99869		20.25	0.02175	0.0017	0.01058										406	1.9339	0.27407	0.01435		-10290.4	-7.94426	-10290.5	-13.8087	-10660.9	-195.208											4.65	24592.9	4.65	19245.1	4.65	20799.3
8185.46	1.00473	1.00549	0.99677	0.99844	0.9995	0.99854		20.3	0.02146	0.00143	0.00987										407	1.94103	0.27186	0.03083		-10100.4	-7.81223	-10100.5	-13.65	-10460.9	-195.092											4.6	23477	4.6	19026.4	4.6	20245
8188.68	1.00476	1.00471	0.99572	0.99829	0.99953	0.99874		20.35	0.02115	0.00121	0.00915										408	1.94071	0.2677	0.00412		-9910.54	-7.68961	-9900.5	-13.4933	-10251.1	-194.979											4.55	22782.4	4.55	17853.7	4.55	19311.6
8191.81	1.00455	1.00367	0.99529	0.99807	0.99961	0.99839		20.4	0.02082	0.00107	0.0084										409	1.94098	0.27359	0.0303		-9700.61	-7.55854	-9690.61	-13.3364	-10051.2	-194.836											4.5	22212.5	4.5	17347.5	4.5	18076.7
8194.72	1.00365	1.00299	0.99524	0.99831	0.99958	0.99896		20.45	0.02047	0.00104	0.00766										410	1.95223	0.25844	0.02559		-9490.71	-7.4315	-9490.75	-13.1684	-9861.24	-194.731											4.45	21657.2	4.45	16782.3	4.45	16981.3
8197.69	1.00268	1.0023	0.99543	0.99847	0.99975	0.99866		20.5	0.02009	0.00114	0.00694										411	1.94146	0.24783	0.02704		-9290.87	-7.28969	-9290.74	-12.9945	-9661.29	-194.607											4.4	21537.1	4.4	16916.6	4.4	16175.6
8200.57	1.00135	1.00146	0.99596	0.99806	0.99983	0.99906		20.55	0.0197	0.00133	0.00627										412	1.93467	0.25076	0.01406		-9100.99	-7.17798	-9090.82	-12.8499	-9451.38	-194.43											4.35	20999.3	4.35	16478.3	4.35	14855.7
8203.55	1.00023	1.00107	0.99666	0.9982	0.99973	0.99824		20.6	0.01929	0.00157	0.00566										413	1.95347	0.26397	0.03271		-8901.25	-7.02449	-8891.14	-12.6882	-9261.47	-194.339											4.3	20364.7	4.3	16475.7	4.3	13965.2
8206.5	0.99938	1.00066	0.99732	0.99813	0.99945	0.99897		20.65	0.01887	0.00183	0.00517										414	1.94847	0.2869	0.00798		-8701.48	-6.91598	-8691.56	-12.5228	-9071.58	-194.166											4.25	19759.6	4.25	16437.5	4.25	13597.1
8209.54	0.99896	1.00006	0.99794	0.99781	0.99943	0.99927		20.7	0.01843	0.0021	0.00483										415	1.95357	0.26517	0.04113		-8501.52	-6.78075	-8501.68	-12.3619	-8861.85	-194.002											4.2	19347.6	4.2	15778.7	4.2	12702.5
8212.56	0.99811	0.99915	0.99873	0.99731	0.99959	0.99874		20.75	0.01798	0.00235	0.00469										416	1.94849	0.2584	0.01353		-8291.67	-6.63809	-8301.67	-12.1923	-8652.16	-193.867											4.15	18914.8	4.15	15151.1	4.15	12066.5
8215.45	0.99756	0.99873	0.9996	0.99715	0.99981	0.99885		20.8	0.01753	0.0026	0.00475										417	1.9532	0.25852	0.01186		-8091.75	-6.52037	-8091.79	-12.0261	-8452.32	-193.715											4.1	18235.7	4.1	15447.2	4.1	11922
8218.5	0.99667	0.99868	1.00093	0.9972	0.99958	0.99895		20.85	0.01707	0.00282	0.00502										418	1.94935	0.26822	0.00025836		-7901.75	-6.3919	-7891.86	-11.8718	-8262.45	-193.556											4.05	18127.2	4.05	14935.1	4.05	11159
8221.59	0.99631	0.99894	1.00256	0.99736	0.99953	0.99853		20.9	0.01661	0.00302	0.00544										419	1.94124	0.24848	0.01338		-7701.88	-6.24705	-7691.89	-11.6917	-8062.42	-193.382											4	18148.1	4	14698.9	4	10825.5
8224.65	0.9958	0.99934	1.00424	0.99738	0.99952	0.99889		20.95	0.01615	0.00319	0.00597										420	1.963	0.25059	0.00337		-7492.04	-6.11715	-7501.99	-11.5349	-7852.47	-193.22											3.95	17506.6	3.95	14332.6	3.95	10243
8227.65	0.99528	0.99897	1.006	0.99701	0.99952	0.99853		21	0.01569	0.00334	0.00658										421	1.94254	0.26509	-0.00925		-7292.1	-5.99459	-7312.09	-11.3711	-7662.61	-193.033											3.9	16865.3	3.9	14498.5	3.9	10257.4
8230.42	0.9954	0.99899	1.0075	0.99665	0.9995	0.99805		21.05	0.01524	0.00345	0.00723										422	1.96053	0.26294	0.02366		-7091.94	-5.86439	-7111.92	-11.1979	-7462.67	-192.829											3.85	16430.7	3.85	14021.8	3.85	9994.16
8236.45	0.99628	0.99923	1.0086	0.996	0.99939	0.99852		21.1	0.0148	0.00354	0.0079										423	1.95186	0.24752	0.00291		-6891.87	-5.72082	-6901.87	-11.0343	-7262.68	-192.623											3.8	15839.8	3.8	13221.3	3.8	9347.74
8239.49	0.99705	0.99882	1.00819	0.99628	0.99937	0.9982		21.15	0.01438	0.00359	0.00857										424	1.9556	0.25922	0.0089		-6702.02	-5.59345	-6691.98	-10.8702	-7072.47	-192.43											3.75	15673.1	3.75	13219.2	3.75	9338.99
8242.53	0.9981	0.99846	1.00752	0.99604	0.99966	0.99864		21.2	0.01397	0.0036	0.00921										425	1.95009	0.26464	0.0053		-6512.04	-5.45918	-6491.97	-10.7064	-6862.31	-192.184											3.7	15383.1	3.7	12897.1	3.7	9167.36
8245.64	0.99926	0.99817	1.00676	0.99558	0.99954	0.99855		21.25	0.01359	0.00359	0.00984										426	1.95542	0.26844	0.02132		-6312	-5.32871	-6302.01	-10.522	-6652.41	-191.919											3.65	15809.1	3.65	12724.7	3.65	8872.05
8248.68	1.00038	0.99799	1.00621	0.99557	0.99948	0.99845		21.3	0.01323	0.00354	0.01042										427	1.94961	0.2645	-0.02949		-6112.05	-5.1928	-6112.01	-10.3443	-6462.58	-191.687											3.6	15322.2	3.6	12381.4	3.6	8627.37
8251.69	1.00201	0.99828	1.00552	0.99585	0.99959	0.99869		21.35	0.01291	0.00346	0.01096										428	1.94357	0.25464	0.03804		-5902.09	-5.05203	-5901.96	-10.1904	-6272.6	-191.402											3.55	15241.4	3.55	12211	3.55	8696.65
8254.65	1.00339	0.99837	1.00472	0.99616	0.99973	0.99876		21.4	0.01263	0.00335	0.01146										429	1.9628	0.26395	0.01664		-5692.06	-4.91588	-5692.09	-10.004	-6062.59	-191.084											3.5	15036.6	3.5	11906.5	3.5	8147.72
8257.44	1.0045	0.99864	1.00438	0.99636	0.9997	0.99866		21.45	0.01238	0.00322	0.0119										430	1.95736	0.26304	0.02861		-5492.13	-4.79993	-5502.36	-9.83452	-5852.67	-190.737											3.45	14429.1	3.45	11754.4	3.45	8084.67
8260.43	1.00587	0.99964	1.00365	0.99631	0.99978	0.99882		21.5	0.01217	0.00305	0.01228										431	1.9639	0.25327	0.00296		-5292.3	-4.64651	-5312.4	-9.65878	-5652.71	-190.302											3.4	14282.8	3.4	11377.7	3.4	7763.76
8263.32	1.00678	1.0011	1.00337	0.99684	1.00002	0.99926		21.55	0.01201	0.00286	0.0126										432	1.9642	0.26134	-0.000441302		-5102.45	-4.52781	-5112.26	-9.47578	-5462.84	-189.84											3.35	14562.1	3.35	10906.7	3.35	7435.65
8266.41	1.00723	1.00238	1.00313	0.99742	0.99977	0.99887		21.6	0.0119	0.00265	0.01286										433	1.96081	0.26423	0.00209		-4912.53	-4.37878	-4902.37	-9.30195	-5273.05	-189.339											3.3	14084.2	3.3	10528.3	3.3	7367.31
8269.5	1.00677	1.00332	1.00305	0.99799	0.99978	0.99858		21.65	0.01184	0.00243	0.01305										434	1.96288	0.27604	0.02837		-4712.62	-4.2571	-4692.61	-9.11602	-5073.15	-188.751											3.25	13465	3.25	10568.1	3.25	7187.5
8272.56	1.00582	1.0039	1.0033	0.99867	0.99975	0.99951		21.7	0.01183	0.00218	0.01318										435	1.94688	0.25716	-0.00264		-4502.6	-4.10537	-4502.58	-8.93144	-4863.18	-188.069											3.2	13391.5	3.2	10131.1	3.2	6836.36
8275.47	1.00498	1.00378	1.00379	0.99919	0.99965	0.99935		21.75	0.01187	0.00194	0.01324										436	1.96553	0.26743	0.01681		-4302.58	-3.97702	-4302.52	-8.73373	-4663.26	-187.36											3.15	13541.7	3.15	9847.85	3.15	6488.2
8278.6	1.00377	1.00342	1.00417	0.99938	0.99985	0.99968		21.8	0.01195	0.00169	0.01324										437	1.94878	0.25318	0.04791		-4112.63	-3.836	-4092.55	-8.54092	-4473.26	-186.55											3.1	12676.4	3.1	9181.63	3.1	6611.22
8281.54	1.00237	1.003	1.00435	0.99937	0.99993	0.99974		21.85	0.01207	0.00145	0.01317										438	1.95937	0.26036	0.01358		-3912.6	-3.70483	-3902.55	-8.35047	-4273.21	-185.669											3.05	12461.2	3.05	9308.54	3.05	6312.36
8284.51	1.00135	1.00266	1.00465	0.99944	0.99983	0.99922		21.9	0.01224	0.00124	0.01303										439	1.95865	0.26125	0.01498		-3712.64	-3.54593	-3712.55	-8.14772	-4063.26	-184.71											3	12077.7	3	9080.86	3	5978.52
8287.49	1.00052	1.00221	1.00463	1.00021	0.99964	0.99958		21.95	0.01245	0.00108	0.01283										440	1.9522	0.27102	0.01046		-3512.58	-3.40733	-3512.56	-7.94063	-3863.33	-183.641											2.95	11955.2	2.95	8447.47	2.95	5510.1
8290.46	0.99948	1.00176	1.00443	1.0006	0.9999	0.99959		22	0.01268	0.000998177	0.01256										441	1.9583	0.24214	0.02837		-3312.48	-3.26623	-3302.55	-7.72958	-3663.3	-182.458											2.9	11672.3	2.9	8166.92	2.9	5520.2
8293.41	0.99897	1.00132	1.00377	1.00069	1.00018	0.99987		22.05	0.01295	0.00102	0.01224										442	1.9614	0.25694	0.02793		-3112.52	-3.12948	-3092.53	-7.51179	-3463.23	-181.178											2.85	11267	2.85	8101.55	2.85	5267.36
8296.39	0.99804	1.00084	1.00372	1.00077	1.00029	0.99956		22.1	0.01324	0.00113	0.01186										443	1.9643	0.2621	-0.00604		-2912.55	-2.97931	-2892.52	-7.29635	-3273.26	-179.751											2.8	11021.7	2.8	7800.33	2.8	4911.88
8299.51	0.99778	1.0007	1.00392	1.00128	1.0002	1.00012		22.15	0.01355	0.00131	0.01142										444	1.96076	0.24534	0.05635		-2712.55	-2.83942	-2692.48	-7.06853	-3073.2	-178.133											2.75	10960.2	2.75	7761.37	2.75	4657.54
8302.46	0.99703	1.00085	1.00406	1.00154	1.00016	1.00069		22.2	0.01387	0.00152	0.01094										445	1.95881	0.25271	0.01256		-2502.49	-2.68838	-2502.45	-6.81413	-2873.21	-176.346											2.7	10323.9	2.7	7631.85	2.7	4525.72
8305.58	0.99667	1.00096	1.00454	1.00173	1.00014	0.99994		22.25	0.01421	0.00175	0.01041										446	1.95838	0.26311	0.0234		-2302.45	-2.53124	-2302.4	-6.56172	-2673.25	-174.308											2.65	10096.3	2.65	7137.76	2.65	4248.79
8308.51	0.99622	1.0006	1.0047	1.00216	1.00029	1.00013		22.3	0.01455	0.00197	0.00983										447	1.95511	0.26511	0.03782		-2112.51	-2.3638	-2092.4	-6.30496	-2473.18	-172.055											2.6	9951.92	2.6	6856.04	2.6	4188.86
8312.62	0.99601	1.00006	1.0049	1.00187	1.00051	1.0008		22.35	0.01489	0.00219	0.00923										448	1.94863	0.26321	0.0075		-1912.58	-2.20687	-1902.48	-6.02574	-2273.12	-169.519											2.55	9917.52	2.55	6507.54	2.55	3817.11
8316.6	0.99542	0.9996	1.00475	1.0017	1.00016	1.00064		22.4	0.01524	0.0024	0.0086										449	1.9592	0.25984	0.01823		-1712.58	-2.03556	-1712.58	-5.72983	-2073.11	-166.601											2.5	9559.75	2.5	6461.52	2.5	3649.68
8320.3	0.99484	0.99932	1.00544	1.00167	1.00067	1.00078		22.45	0.01558	0.00258	0.00795										450	1.9607	0.25277	-0.000851448		-1512.6	-1.85775	-1502.61	-5.42492	-1873.24	-163.216											2.45	9235.13	2.45	6423.15	2.45	3295.38
8324.35	0.99431	0.99924	1.00697	1.0022	1.00081	1.00119		22.5	0.01592	0.00275	0.0073										451	1.95589	0.24848	0.03278		-691.376	-1.28869	-1302.58	-5.09921	-1673.38	-159.345											2.4	8753.95	2.4	6125.81	2.4	3212.16
8328.45	0.99367	0.99939	1.00852	1.00152	1.00057	1.00097		22.55	0.01625	0.00289	0.00665										452	1.95838	0.25051	0.03845		-500.226	-0.85703	-1102.61	-4.76574	-1053.28	-149.49											2.35	8192.96	2.35	5835.74	2.35	3203.77
8332.55	0.99323	0.99995	1.00971	1.00205	1.00045	1.0007		22.6	0.01656	0.00301	0.00603										453	1.9555	0.26463	0.02214		-500.195	-0.85274	-500.287	-3.61474	-1013.23	-143.214											2.3	7988.46	2.3	5590.64	2.3	2897.94
8336.42	0.99232	0.99982	1.01056	1.00186	1.0007	1.00132		22.65	0.01687	0.0031	0.00546										454	1.96113	0.26033	0.02446		-499.392	-0.84881	-500.262	-3.52244	-500.031	-118.975											2.25	8053.31	2.25	5759.26	2.25	2623.99
8340.6	0.9917	0.99967	1.01107	1.00268	1.00021	1.00138		22.7	0.01716	0.00316	0.00496										455	1.95738	0.2635	0.01001		-454.531	-0.78488	-496.994	-3.50511	-500.067	-118.205											2.2	7696.93	2.2	5371.35	2.2	2795.51
8344.58	0.99124	0.99979	1.01099	1.00289	1.00018	1.00175		22.75	0.01743	0.0032	0.00458										456	1.93361	0.25743	0.02084		-360.987	-0.65617	-447.028	-3.35354	-500.165	-118.177											2.15	7512.77	2.15	5273.97	2.15	2745.14
8348.39	0.9907	0.99983	1.01066	1.00283	1.00059	1.00148		22.8	0.01769	0.0032	0.00435										457	1.93571	0.25952	0.03365		-256.923	-0.52855	-350.854	-3.08179	-459.832	-115.438											2.1	7500.8	2.1	5247.05	2.1	2486.28
8352.31	0.99017	0.99976	1.00973	1.00258	1.00062	1.00162		22.85	0.01793	0.00318	0.0043										458	1.96669	0.25373	0.02332		-158.098	-0.37605	-251.795	-2.78242	-369.956	-108.733											2.05	7330.75	2.05	4940.82	2.05	2484.78
8356.37	0.98975	0.99936	1.00861	1.00269	1.00065	1.00101		22.9	0.01814	0.00313	0.00442										459	1.93703	0.25716	-0.01287		-64.2326	-0.20389	-152.673	-2.40533	-270.918	-100.804											2	6910.76	2	4883.54	2	2214.1
8360.37	0.98945	0.9991	1.00784	1.00273	1.00068	1.00142		22.95	0.01834	0.00305	0.00471										460	1.94922	0.25597	0.0082		35.0606	0.00703	-53.4924	-1.93683	-171.812	-91.4284											1.95	6466.63	1.95	4905.17	1.95	2225.72
8364.5	0.98907	0.9992	1.0073	1.0029	1.00073	1.00102		23	0.01851	0.00295	0.00513										461	1.93795	0.24999	0.03266		134.877	0.1759	45.6953	-1.33284	-72.6089	-78.422											1.9	6577.05	1.9	4689.8	1.9	2068.59
8368.53	0.98871	0.99932	1.00646	1.00269	1.00081	1.00126		23.05	0.01866	0.00282	0.00563										462	1.94288	0.25397	0.01862		234.926	0.32728	145.133	-0.79588	26.6536	-56.4597											1.85	6278.15	1.85	4401.23	1.85	1908.26
8372.47	0.98862	0.99986	1.00589	1.00241	1.0009	1.00136		23.1	0.01878	0.00267	0.00619										463	1.93778	0.25234	0.0425		335.009	0.49734	244.972	-0.27921	126.102	-31.8525											1.8	6032.2	1.8	4340.18	1.8	1984.54
8376.45	0.98859	0.99999	1.00527	1.00215	1.00101	1.00233		23.15	0.01888	0.00249	0.00677										464	1.94386	0.2495	-0.00712		442.855	0.6258	345.044	0.20319	225.892	-7.43715											1.75	5645.55	1.75	4235.6	1.75	1875.99
8380.26	0.98849	1.00012	1.00474	1.00214	1.00163	1.00192		23.2	0.01896	0.0023	0.00737										465	1.93787	0.25604	0.01724		500.025	0.69124	447.623	0.68405	325.84	15.9443											1.7	5700.62	1.7	4326.57	1.7	1753.69
8384.25	0.98848	1.0003	1.0037	1.00194	1.00168	1.00196		23.25	0.01901	0.0021	0.00796										466	1.95329	0.25191	0.01512		499.824	0.71956	499.909	0.9245	436.935	37.6159											1.65	5662.65	1.65	3889.2	1.65	1645.54
8388.31	0.98838	0.99948	1.0029	1.00248	1.00124	1.00215		23.3	0.01903	0.00189	0.00853										467	1.93337	0.26262	0.00383		499.711	0.72299	499.69	1.01293	498.928	51.0656											1.6	5189.36	1.6	3749.73	1.6	1565.58
8392.43	0.9881	0.99887	1.00199	1.00206	1.00081	1.00238		23.35	0.01903	0.00167	0.00908										468	1.93838	0.26123	0.01208		582.57	0.84676	500.653	1.05999	499.799	55.2086											1.55	4882.97	1.55	3525.55	1.55	1573.65
8396.46	0.98775	0.99859	1.00175	1.00225	1.00056	1.00294		23.4	0.019	0.00145	0.00959										469	1.94694	0.26022	0.02209		761.901	1.06008	582.979	1.36592	499.747	55.6497											1.5	4676.34	1.5	3524.15	1.5	1601.21
8400.53	0.98724	0.99818	1.00196	1.00254	1.0003	1.00289		23.45	0.01895	0.00126	0.01006										470	1.94304	0.25567	0.00327		958.689	1.26541	760.886	2.12151	572.906	64.8173											1.45	4666.68	1.45	3272.89	1.45	1393.63
8404.3	0.98674	0.99769	1.00224	1.00251	1.00027	1.0026		23.5	0.01887	0.00109	0.01049										471	1.93695	0.25025	0.01978		1159.08	1.46776	957.772	2.91027	742.122	92.8133											1.4	4828.6	1.4	3258.79	1.4	1299.54
8408.24	0.98618	0.99791	1.00242	1.00284	1.00041	1.00298		23.55	0.01877	0.000979506	0.01087										472	1.9173	0.26274	-0.01825		1358.76	1.67014	1158.05	3.61792	938.642	116.526											1.35	4498.7	1.35	2893.19	1.35	1228.67
8412.19	0.98552	0.99752	1.00242	1.00351	1.00055	1.00265		23.6	0.01865	0.00094559	0.0112										473	1.91964	0.25503	0.01526		1558.19	1.8529	1357.77	4.25748	1139.02	133.736											1.3	4163.44	1.3	2741.69	1.3	1231
8416.27	0.98474	0.9976	1.00251	1.00339	1.00028	1.00303		23.65	0.01849	0.000996444	0.01147										474	1.91861	0.25837	-0.00968		1757.41	2.03183	1557.23	4.81857	1328.7	145.666											1.25	3976.83	1.25	2802.28	1.25	1082.41
8420.12	0.98392	0.99763	1.00289	1.00359	1.00017	1.0027		23.7	0.01832	0.00112	0.01168										475	1.92733	0.24572	-0.00753		1956.51	2.20019	1756.51	5.31217	1528.17	154.014											1.2	3805.15	1.2	2663.99	1.2	1085.98
8424.35	0.98286	0.99717	1.00269	1.00285	1.00035	1.00336		23.75	0.01812	0.00128	0.01184										476	1.925	0.24432	0.01871		2155.66	2.36589	1955.59	5.75344	1727.45	160.005											1.15	3619.78	1.15	2489.02	1.15	1063.94
8428.48	0.98201	0.99744	1.00237	1.00336	1.00062	1.0026		23.8	0.0179	0.00147	0.01194										477	1.91555	0.25004	0.0163		2354.77	2.5418	2154.68	6.13246	1926.64	164.426											1.1	3634.52	1.1	2237.73	1.1	884.346
8432.44	0.98103	0.99721	1.00246	1.00324	1.00057	1.0034		23.85	0.01766	0.00167	0.01197										478	1.90603	0.24554	0.02489		2554.33	2.68705	2353.9	6.48189	2135.68	167.97											1.05	3401.22	1.05	2195.05	1.05	894.394
8436.24	0.98005	0.99691	1.00283	1.00341	1.0004	1.00309		23.9	0.0174	0.00187	0.01195										479	1.90936	0.24766	-0.01451		2754.86	2.8434	2553.44	6.78961	2334.76	170.849											1	3132.45	1	2084.69	1	996.848
8440.18	0.97931	0.99661	1.00291	1.00317	1.00044	1.00339		23.95	0.01712	0.00206	0.01187										480	1.90722	0.24002	0.01565		2955.91	2.99298	2753.85	7.0698	2534.21	173.311											0.95	3047.83	0.95	2144.26	0.95	914.687
8444.19	0.97832	0.99648	1.00324	1.00326	1.00051	1.00341		24	0.01682	0.00224	0.01173										481	1.90724	0.25048	0.002		3157	3.13831	2955.02	7.34423	2734.55	175.453											0.9	2977.56	0.9	1968.62	0.9	758.11
8448.2	0.9773	0.99696	1.00402	1.00422	1.00052	1.00366		24.05	0.01651	0.0024	0.01153										482	1.90813	0.25271	0.02979		3347.7	3.28883	3156.1	7.57221	2935.74	177.35											0.85	2773.37	0.85	1755.29	0.85	829.744
								24.1	0.01618	0.00254	0.01128										483	1.90239	0.25446	0.0135		3548.15	3.44208	3356.71	7.80486	3126.84	179.053											0.8	2553.91	0.8	1585.76	0.8	753.288
								24.15	0.01584	0.00266	0.01097										484	1.90019	0.25121	0.02578		3748.51	3.58537	3557.26	8.00564	3327.5	180.551											0.75	2485.47	0.75	1326.63	0.75	760.268
								24.2	0.01548	0.00275	0.01061										485	1.89383	0.24283	0.0066		3938.58	3.72365	3757.53	8.23113	3538.04	181.894											0.7	2152.67	0.7	1317.18	0.7	673.846
								24.25	0.01512	0.00283	0.0102										486	1.89277	0.24001	0.05951		4148.6	3.88199	3957.59	8.41483	3738.35	183.152											0.65	1974.87	0.65	1273.25	0.65	711.707
								24.3	0.01474	0.00287	0.00975										487	1.88582	0.23642	0.02822		4348.63	4.00596	4157.65	8.62904	3938.47	184.259											0.6	1906.61	0.6	1154.82	0.6	552.833
								24.35	0.01436	0.00289	0.00927										488	1.88766	0.24028	0.02757		4548.72	4.14875	4357.62	8.8148	4138.54	185.232											0.55	1833.42	0.55	1018.18	0.55	529.975
								24.4	0.01398	0.00289	0.00874										489	1.88826	0.24086	0.01666		4758.65	4.2959	4557.64	9.01229	4328.64	186.189											0.5	1688.42	0.5	963.056	0.5	495.158
								24.45	0.0136	0.00286	0.00819										490	1.88621	0.24568	0.00935		4958.6	4.41992	4757.66	9.1938	4518.7	187.022											0.45	1468.44	0.45	772.7	0.45	525.581
								24.5	0.01321	0.00281	0.00762										491	1.88005	0.25403	0.02672		5158.66	4.55004	4957.63	9.37154	4728.54	187.792											0.4	1250.98	0.4	693.171	0.4	450.083
								24.55	0.01284	0.00273	0.00703										492	1.877	0.2548	0.01196		5358.47	4.70849	5157.62	9.56281	4938.46	188.437											0.35	1305.99	0.35	638.445	0.35	426.953
								24.6	0.01247	0.00262	0.00645										493	1.86887	0.24166	0.02086		5558.23	4.82806	5357.5	9.74412	5128.54	189.089											0.3	1173.56	0.3	566.054	0.3	375.837
								24.65	0.01211	0.0025	0.00588										494	1.86626	0.25549	0.00134		5748.2	4.96592	5557.25	9.91028	5328.34	189.635											0.25	962.743	0.25	492.063	0.25	363.424
								24.7	0.01176	0.00236	0.00533										495	1.8607	0.24896	0.01377		5938.17	5.10857	5757.16	10.0902	5528.2	190.138											0.2	800.875	0.2	359.342	0.2	350.812
								24.75	0.01143	0.0022	0.00484										496	1.86465	0.25699	-0.00679		6148.22	5.22998	5957.13	10.262	5718.16	190.535											0.15	804.892	0.15	312.582	0.15	316.929
								24.8	0.01113	0.00202	0.00443										497	1.85848	0.24001	0.01905		6358.3	5.3796	6157.25	10.4283	5928.07	190.926											0.1	634.269	0.1	223.273	0.1	201.242
								24.85	0.01085	0.00184	0.00414										498	1.84716	0.25425	-0.00922		6558.26	5.51902	6357.36	10.6013	6138.17	191.26											0.05	479.32	0.05	174.09	0.05	210.249
								24.9	0.0106	0.00165	0.00398										499	1.85268	0.2427	0.03584		6758.24	5.64105	6557.35	10.7785	6338.22	191.566											0	359.064	0	202.129	0	110.129
								24.95	0.01038	0.00145	0.00399										500	1.8518	0.22766	0.03686		6958.24	5.77199	6757.32	10.9408	6538.19	191.853											-0.05	354.796	-0.05	201.215	-0.05	92.9612
								25	0.01019	0.00127	0.00416										501	1.83603	0.24771	0.02593		7158.53	5.91104	6957.22	11.1083	6738.1	192.08											-0.1	261.18	-0.1	203.665	-0.1	83.7682
								25.05	0.01005	0.00111	0.00446										502	1.83572	0.24057	-0.00787		7358.81	6.03599	7157.42	11.2736	6928.09	192.297											-0.15	229.749	-0.15	154.183	-0.15	89.061
								25.1	0.00994	0.000977989	0.00487										503	1.83627	0.25546	-0.00739		8159.82	6.44098	7357.65	11.4418	7128.5	192.527											-0.2	182.207	-0.2	95.7383	-0.2	49.9653
								25.15	0.00988	0.000906725	0.00534										504	1.82783	0.24417	0.02455		8679.37	6.83033	7557.65	11.6054	7338.76	192.745											-0.25	203.458	-0.25	115.298	-0.25	52.8078
								25.2	0.00986	0.000907218	0.00586										505	1.81568	0.23906	-0.0187		8769.32	6.97071	8358.59	12.1154	7538.75	192.938											-0.3	252.515	-0.3	143.919	-0.3	62.1222
								25.25	0.00988	0.000978065	0.00639										506	1.80798	0.24062	0.02873		8949.12	7.09214	8878.14	12.59	8339.87	193.441											-0.35	213.877	-0.35	160.391	-0.35	62.1662
								25.3	0.00995	0.0011	0.00693										507	1.81234	0.23785	-0.00225		9148.93	7.22957	8958.16	12.7568	8379.62	193.61											-0.4	200.584	-0.4	139.672	-0.4	84.7272
								25.35	0.01005	0.00126	0.00746										508	1.81701	0.25006	0.01432		9358.89	7.35922	9147.95	12.9166	8519.41	193.782											-0.45	150.523	-0.45	129.933	-0.45	59.4091
								25.4	0.01019	0.00143	0.00798										509	1.81266	0.24544	0.04325		9548.83	7.4754	9357.76	13.072	8729.33	193.917											-0.5	144.814	-0.5	147.1	-0.5	48.238
								25.45	0.01036	0.00161	0.00847										510	1.78632	0.2382	0.01403		9738.77	7.62029	9557.77	13.2417	8939.06	194.081											-0.55	163.703	-0.55	84.4498	-0.55	41.7887
								25.5	0.01056	0.00179	0.00892										511	1.8092	0.23658	0.03124		9938.77	7.74928	9757.78	13.4101	9128.86	194.201											-0.6	117.112	-0.6	109.316	-0.6	31.9461
								25.55	0.01079	0.00195	0.00934										512	1.80491	0.2394	-0.000296544		10138.8	7.88454	9947.82	13.5651	9318.73	194.345											-0.65	118.245	-0.65	107.315	-0.65	40.3908
								25.6	0.01104	0.00211	0.00972										513	1.80092	0.23546	0.01408		10358.7	8.01358	10147.7	13.7167	9518.63	194.476											-0.7	134.105	-0.7	68.8996	-0.7	45.7476
								25.65	0.01131	0.00225	0.01005										514	1.79719	0.22949	0.00337		10558.6	8.13658	10347.5	13.8931	9728.66	194.625											-0.75	97.0172	-0.75	92.0702	-0.75	25.3235
								25.7	0.01159	0.00237	0.01033										515	1.78183	0.23415	-0.00336		10738.6	8.25804	10537.6	14.0468	9928.65	194.76											-0.8	126.896	-0.8	106.388	-0.8	18.7742
								25.75	0.01189	0.00247	0.01056										516	1.77201	0.2483	0.000982148		10938.7	8.40175	10747.6	14.2036	10128.6	194.887											-0.85	143.747	-0.85	64.5885	-0.85	37.6964
								25.8	0.01219	0.00255	0.01074										517	1.76834	0.23266	0.00441		11138.7	8.53142	10947.6	14.3757	10328.6	194.999											-0.9	117.082	-0.9	23.4841	-0.9	38.8289
								25.85	0.01249	0.0026	0.01087										518	1.76859	0.23494	0.02706		11348.6	8.65804	11137.6	14.5235	10528.5	195.153											-0.95	111.184	-0.95	67.8925	-0.95	31.5806
								25.9	0.0128	0.00264	0.01095										519	1.75969	0.23262	0.01401		11548.6	8.79558	11337.4	14.6935	10728.5	195.256											-1	121.78	-1	64.0069	-1	38.0646
								25.95	0.01311	0.00265	0.01096										520	1.74117	0.22693	-0.01287		11738.8	8.92757	11547.5	14.854	10918.6	195.37											-1.05	78.1216	-1.05	70.3601	-1.05	30.3255
								26	0.01341	0.00263	0.01093										521	1.75002	0.23432	-0.00206		11938.8	9.04266	11757.7	15.0089	11118.5	195.538											-1.1	91.9576	-1.1	57.3736	-1.1	53.7868
								26.05	0.0137	0.0026	0.01084										522	1.73937	0.23852	0.01196		12138.6	9.17286	11947.7	15.1662	11328.5	195.611											-1.15	76.1257	-1.15	65.114	-1.15	43.0532
								26.1	0.01399	0.00254	0.01069										523	1.72984	0.23539	-0.01195		12338.5	9.30307	12147.6	15.3242	11528.5	195.71											-1.2	84.1192	-1.2	24.4458	-1.2	45.949
								26.15	0.01427	0.00246	0.0105										524	1.72792	0.23936	0.0289		12548.4	9.43291	12347.4	15.4884	11718.5	195.852											-1.25	72.9956	-1.25	47.9112	-1.25	31.2058
								26.2	0.01453	0.00236	0.01025										525	1.72255	0.2309	0.02202		12748.3	9.55348	12547.3	15.6416	11928.6	195.968											-1.3	55.9744	-1.3	64.8486	-1.3	20.4295
								26.25	0.01478	0.00224	0.00996										526	1.72759	0.22952	0.01312		12938.3	9.69787	12747.2	15.8056	12138.4	196.062											-1.35	54.1985	-1.35	43.8535	-1.35	21.5299
								26.3	0.01502	0.00211	0.00962										527	1.71158	0.23349	0.01973		13138.3	9.8207	12947.3	15.9729	12338.3	196.179											-1.4	56.994	-1.4	24.047	-1.4	30.735
								26.35	0.01524	0.00196	0.00924										528	1.697	0.23256	0.00624		13338.5	9.93643	13147.4	16.1366	12528.2	196.305											-1.45	77.8367	-1.45	37.571	-1.45	24.199
								26.4	0.01544	0.0018	0.00882										529	1.69087	0.22924	-0.02078		13538.7	10.0751	13337.5	16.2912	12718.1	196.363											-1.5	71.9944	-1.5	20.8817	-1.5	15.8703
								26.45	0.01563	0.00163	0.00836										530	1.68967	0.22508	-0.00334		13748.8	10.2046	13537.4	16.4456	12917.9	196.487											-1.55	57.6222	-1.55	35.8517	-1.55	11.0844
								26.5	0.0158	0.00145	0.00788										531	1.67212	0.22344	0.01017		13948.8	10.3432	13737.6	16.608	13128.1	196.598											-1.6	78.2393	-1.6	27.7738	-1.6	7.08683
								26.55	0.01594	0.00128	0.00737										532	1.68355	0.23331	0.00342		14138.8	10.4398	13937.7	16.7759	13328.4	196.696											-1.65	45.9664	-1.65	48.1926	-1.65	21.8447
								26.6	0.01607	0.00112	0.00684										533	1.66804	0.23346	0.01531		14338.9	10.5883	14137.8	16.9259	13518.4	196.791											-1.7	45.8359	-1.7	47.7404	-1.7	11.9301
								26.65	0.01617	0.000986845	0.00631										534	1.6709	0.23245	-0.00201		14538.9	10.7189	14337.9	17.0803	13728.5	196.897											-1.75	28.2321	-1.75	25.6876	-1.75	16.5466
								26.7	0.01626	0.000891813	0.00578										535	1.64936	0.22289	0.01814		14739	10.8562	14547.9	17.2359	13928.7	197.032											-1.8	30.6691	-1.8	22.6344	-1.8	6.05442
								26.75	0.01632	0.000853813	0.00526										536	1.64532	0.20911	-0.000561933		14939.1	10.9812	14748	17.3875	14128.7	197.089											-1.85	26.5986	-1.85	19.3624	-1.85	7.4283
								26.8	0.01636	0.000880678	0.00478										537	1.63967	0.22227	0.03264		15139.2	11.1099	14938.1	17.5551	14328.8	197.176											-1.9	17.0156	-1.9	14.2991	-1.9	15.7116
								26.85	0.01637	0.000965108	0.00436										538	1.644	0.21939	0.01425		15339.3	11.2382	15138.2	17.7198	14519	197.288											-1.95	15.0652	-1.95	5.73163	-1.95	28.8102
								26.9	0.01637	0.00109	0.00402										539	1.6334	0.21634	-0.00218		15539.4	11.3623	15348.3	17.882	14719	197.402											-2	23.8023	-2	11.1751	-2	11.6193
								26.95	0.01634	0.00124	0.00379										540	1.62872	0.22787	0.01251		15739.5	11.5005	15558.4	18.0313	14929	197.511											-2.05	30.8836	-2.05	19.3557	-2.05	13.3387
								27	0.01629	0.0014	0.0037										541	1.63079	0.22022	-0.00112		15939.5	11.6133	15758.4	18.1983	15129.2	197.609											-2.1	20.3954	-2.1	5.15806	-2.1	15.6356
								27.05	0.01622	0.00156	0.00375										542	1.60884	0.22684	0.03355		16139.4	11.7453	15948.4	18.3544	15319.4	197.713											-2.15	7.65426	-2.15	11.0271	-2.15	11.9941
								27.1	0.01613	0.00172	0.00395										543	1.60642	0.22364	0.000620254		16339.4	11.8804	16138.3	18.5069	15519.4	197.782											-2.2	16.3778	-2.2	13.3387	-2.2	21.7047
								27.15	0.01601	0.00186	0.00426										544	1.60333	0.21723	0.01787		16539.5	12.0061	16338.3	18.668	15719.5	197.878											-2.25	15.3373	-2.25	6.13045	-2.25	17.3589
								27.2	0.01588	0.002	0.00465										545	1.59977	0.21313	-0.01504		16739.5	12.1308	16538.4	18.8394	15919.4	197.977											-2.3	20.1192	-2.3	9.51981	-2.3	11.8928
								27.25	0.01572	0.00212	0.0051										546	1.57899	0.209	0.01893		16939.7	12.2752	16738.5	18.9834	16119.2	198.061											-2.35	10.3281	-2.35	11.6993	-2.35	16.5039
								27.3	0.01555	0.00222	0.00558										547	1.56804	0.21649	-0.03615		17139.9	12.3794	16948.6	19.1397	16319.3	198.169											-2.4	34.6939	-2.4	20.6869	-2.4	3.56809
								27.35	0.01535	0.00231	0.00608										548	1.57756	0.2154	0.02151		17339.8	12.5145	17148.8	19.3006	16519.4	198.246											-2.45	30.0728	-2.45	18.6568	-2.45	4.5058
								27.4	0.01514	0.00237	0.00657										549	1.56106	0.21875	0.0197		17539.9	12.6456	17338.8	19.4643	16719.4	198.325											-2.5	14.6963	-2.5	14.8233	-2.5	2.16353
								27.45	0.01491	0.00242	0.00706										550	1.54123	0.21168	-0.03014		17750	12.774	17538.9	19.6247	16919.4	198.436											-2.55	6.43377	-2.55	12.7611	-2.55	13.2746
								27.5	0.01467	0.00244	0.00752										551	1.53965	0.22002	0.01411		17950	12.9096	17739.1	19.572	17119.6	198.531											-2.6	11.4446	-2.6	8.51807	-2.6	29.4705
								27.55	0.0144	0.00244	0.00797										552	1.53588	0.20807	0.00405		18140.2	13.0411	17949.3	19.9402	17319.6	198.623											-2.65	10.1329	-2.65	15.9877	-2.65	11.9915
								27.6	0.01413	0.00242	0.00838										553	1.51897	0.21184	-0.02577		18340.4	13.2407	18159.3	20.1071	17519.5	198.713											-2.7	10.8683	-2.7	16.3225	-2.7	3.12392
								27.65	0.01384	0.00238	0.00875										554	1.51171	0.20555	0.00265		18540.4	13.2931	18349.5	20.2575	17719.8	198.824											-2.75	18.3569	-2.75	5.85701	-2.75	4.94998
								27.7	0.01354	0.00232	0.00909										555	1.49868	0.20979	-0.0024		18740.5	13.42	18539.5	20.4138	17919.9	198.899											-2.8	12.2193	-2.8	9.64519	-2.8	3.88289
								27.75	0.01323	0.00224	0.00938										556	1.501	0.21211	-0.01962		18940.7	13.5505	18739.5	20.5677	18120	198.972											-2.85	9.17567	-2.85	8.9169	-2.85	9.77057
								27.8	0.01291	0.00214	0.00963										557	1.49468	0.20326	-0.01904		19140.9	13.6851	18939.6	20.7414	18320.3	199.089											-2.9	9.34934	-2.9	14.4698	-2.9	3.73883
								27.85	0.01259	0.00203	0.00983										558	1.47864	0.20689	-0.01137		19341	13.8109	19149.8	20.878	18520.3	199.141											-2.95	13.6287	-2.95	6.98413	-2.95	14.231
								27.9	0.01226	0.0019	0.00998										559	1.46952	0.20247	0.00337		19540.8	13.9344	19349.9	21.0508	18720.4	199.267											-3	12.5626	-3	5.90236	-3	12.2756
								27.95	0.01193	0.00176	0.01009										560	1.46212	0.20545	0.00103		19740.7	14.0648	19539.7	21.2267	18920.6	199.332											-3.05	31.2933	-3.05	11.0044	-3.05	10.9404
								28	0.01159	0.00161	0.01014										561	1.47251	0.19667	0.00656		19940.6	14.1888	19739.7	21.3636	19120.7	199.44											-3.1	17.6551	-3.1	4.5058	-3.1	9.06763
								28.05	0.01127	0.00145	0.01015										562	1.45181	0.20275	0.00168		20140.5	14.314	19939.7	21.5266	19320.7	199.523											-3.15	7.73669	-3.15	0	-3.15	16.3946
								28.1	0.01094	0.00129	0.0101										563	1.43631	0.19231	-0.03719		20340.6	14.4374	20139.7	21.6868	19520.5	199.62											-3.2	8.13525	-3.2	24.251	-3.2	14.7886
								28.15	0.01062	0.00114	0.01										564	1.4219	0.19437	-0.02276		20541	14.5643	20339.9	21.8498	19720.5	199.685											-3.25	6.64826	-3.25	27.1068	-3.25	6.0771
								28.2	0.01032	0.001	0.00986										565	1.42742	0.20986	0.01799		20741.2	14.6911	20540.1	21.989	19920.5	199.76											-3.3	13.5742	-3.3	7.26157	-3.3	0.59224
								28.25	0.01003	0.000892674	0.00966										566	1.42877	0.20565	-0.02939		20941.2	14.8452	20740.1	22.1485	20120.7	199.842											-3.35	14.489	-3.35	11.6193	-3.35	0
								28.3	0.00975	0.00082693	0.00943										567	1.40928	0.20812	0.00385		21141.1	14.9554	20940.2	22.3195	20320.8	199.973											-3.4	11.9528	-3.4	5.28745	-3.4	5.26477
								28.35	0.0095	0.000816826	0.00914										568	1.39422	0.20303	0.00294		21341.6	15.0885	21140.3	22.4681	20521	200.05											-3.45	11.3285	-3.45	12.1048	-3.45	8.15393
								28.4	0.00927	0.000863862	0.00882										569	1.38839	0.196	0.01413		21542.1	15.2213	21340.7	22.6322	20720.9	200.141											-3.5	22.4562	-3.5	7.90316	-3.5	22.1142
								28.45	0.00906	0.000957312	0.00846										570	1.37139	0.18634	0.00434		21742	15.341	21541	22.795	20921	200.191											-3.55	19.4502	-3.55	16.9228	-3.55	27.1295
								28.5	0.00889	0.00108	0.00806										571	1.35568	0.19496	0.02038		21942	15.4589	21741	22.9472	21121.1	200.301											-3.6	12.8699	-3.6	20.9297	-3.6	13.1146
								28.55	0.00875	0.00122	0.00763										572	1.35837	0.18442	0.00569		22142.2	15.5861	21941	23.1181	21321.4	200.385											-3.65	12.4946	-3.65	9.72522	-3.65	13.0879
								28.6	0.00864	0.00137	0.00718										573	1.33658	0.17986	-0.00633		22342.3	15.7324	22141.3	23.2657	21521.9	200.493											-3.7	8.90036	-3.7	10.2828	-3.7	9.45578
								28.65	0.00857	0.00152	0.0067										574	1.34294	0.19961	-0.01248		22542.4	15.8448	22341.4	23.4279	21722	200.562											-3.75	9.83914	-3.75	0	-3.75	1.71935
								28.7	0.00854	0.00166	0.00622										575	1.33097	0.18406	-0.00546		22742.6	15.9706	22541.4	23.5795	21922	200.606											-3.8	17.2405	-3.8	5.26477	-3.8	8.24063
								28.75	0.00855	0.00179	0.00572										576	1.31629	0.17944	0.00224		22942.6	16.1133	22741.5	23.732	22122	200.737											-3.85	11.5838	-3.85	9.81593	-3.85	5.09804
								28.8	0.00859	0.00191	0.00524										577	1.30344	0.19417	-0.00524		23142.4	16.2494	22941.3	23.8985	22322.1	200.807											-3.9	22.2625	-3.9	15.9544	-3.9	9.08363
								28.85	0.00867	0.00202	0.00477										578	1.29655	0.17312	0.01235		23342.4	16.3747	23141.2	24.0619	22522.2	200.908											-3.95	18.2409	-3.95	2.31159	-3.95	15.4222
								28.9	0.00879	0.0021	0.00434										579	1.28417	0.18337	-0.01255		23542.6	16.5083	23341.3	24.203	22722.3	200.99											-4	13.8607	-4	11.3419	-4	13.1679
								28.95	0.00893	0.00218	0.00397										580	1.28577	0.18597	-0.0272		23742.5	16.6233	23541.5	24.3847	22922.3	201.079											-4.05	20.0648	-4.05	1.9968	-4.05	21.0711
								29	0.0091	0.00223	0.00369										581	1.25937	0.17544	-0.01176		23942.6	16.7592	23741.5	24.5286	23122.4	201.127											-4.1	18.9876	-4.1	0	-4.1	26.3999
								29.05	0.0093	0.00226	0.00352										582	1.25349	0.17774	0.00101		24142.7	16.8673	23941.7	24.6968	23322.3	201.275											-4.15	17.3253	-4.15	0	-4.15	17.0588
								29.1	0.00952	0.00228	0.00347										583	1.24665	0.1811	0.00405		24342.8	17.0119	24141.8	24.8577	23522.4	201.313											-4.2	13.6359	-4.2	9.72522	-4.2	9.77057
								29.15	0.00976	0.00227	0.00357										584	1.22107	0.17161	0.02598		24542.9	17.1462	24341.9	25.0069	23722.4	201.402											-4.25	11.6287	-4.25	22.6611	-4.25	3.56809
								29.2	0.01001	0.00224	0.00378										585	1.21337	0.17745	0.00356		24743	17.2544	24542	25.1673	23922.5	201.481											-4.3	9.9896	-4.3	9.11431	-4.3	10.5829
								29.25	0.01027	0.0022	0.00409										586	1.22293	0.1817	-0.00746		24943.1	17.389	24742.1	25.3124	24122.7	201.571											-4.35	6.01681	-4.35	16.2118	-4.35	0.59224
								29.3	0.01054	0.00214	0.00448										587	1.19973	0.19055	-0.01475		25133.3	17.5223	24942.2	25.4963	24322.7	201.641											-4.4	6.12885	-4.4	14.5458	-4.4	8.24063
								29.35	0.01082	0.00205	0.0049										588	1.18647	0.17953	-0.02457		25333.5	17.6477	25142.2	25.6457	24522.8	201.776											-4.45	9.0076	-4.45	12.7238	-4.45	10.048
								29.4	0.01109	0.00196	0.00535										589	1.17642	0.15914	-0.02022		25543.4	17.7773	25342.3	25.8051	24722.8	201.828											-4.5	15.1909	-4.5	5.53822	-4.5	14.0976
								29.45	0.01137	0.00185	0.00582										590	1.16199	0.15227	-0.0326		25743.5	17.896	25542.4	25.9524	24922.9	201.899											-4.55	9.86875	-4.55	11.0044	-4.55	11.2778
								29.5	0.01165	0.00172	0.00627										591	1.15863	0.15008	-0.01113		25943.8	18.0308	25742.6	26.1242	25123.1	201.995											-4.6	18.1833	-4.6	13.7828	-4.6	11.8541
								29.55	0.01192	0.00159	0.00672										592	1.14194	0.17144	-0.00312		26144	18.1692	25942.7	26.2802	25323.2	202.085											-4.65	22.609	-4.65	11.4099	-4.65	10.5829
								29.6	0.01218	0.00144	0.00715										593	1.12591	0.16277	-0.00802		26344.3	18.2969	26143	26.4298	25523.3	202.154											-4.7	20.6226	-4.7	14.99	-4.7	7.70575
								29.65	0.01244	0.0013	0.00755										594	1.12291	0.1641	-0.01084		26544.5	18.4203	26343.3	26.5777	25723.5	202.237											-4.75	17.2389	-4.75	11.6873	-4.75	6.22516
								29.7	0.01269	0.00115	0.00793										595	1.10447	0.1691	0.00463		26744.7	18.5543	26543.6	26.7622	25923.7	202.308											-4.8	10.2417	-4.8	0	-4.8	11.3419
								29.75	0.01292	0.00102	0.00827										596	1.10035	0.16327	-0.03002		26944.8	18.6827	26743.9	26.9079	26124	202.411											-4.85	19.0636	-4.85	0	-4.85	8.0739
								29.8	0.01315	0.000903551	0.00857										597	1.09433	0.15706	-0.00934		27145	18.8046	26943.9	27.0564	26324.3	202.498											-4.9	10.5794	-4.9	5.26477	-4.9	2.75577
								29.85	0.01335	0.000819026	0.00883										598	1.08095	0.1576	-0.02078		27345.3	18.9327	27144	27.2175	26524.5	202.543											-4.95	17.5382	-4.95	1.40456	-4.95	8.15393
								29.9	0.01355	0.000779528	0.00905										599	1.0611	0.15552	-0.02254		27545.6	19.0701	27344.2	27.3818	26724.5	202.64											-5	10.1441	-5	0	-5	24.0083
								29.95	0.01373	0.000792681	0.00923										600	1.03686	0.15816	-0.00295		27745.8	19.1973	27544.6	27.5353	26924.6	202.744											-5.05	9.52061	-5.05	7.28425	-5.05	7.85381
								30	0.01389	0.000854926	0.00936										601	1.03703	0.15813	-0.00823		27946.2	19.3101	27754.8	27.6867	27124.9	202.84											-5.1	12.7331	-5.1	12.2075	-5.1	15.0353
																					602	1.01814	0.15382	-0.0118		28146.5	19.4404	27965.1	27.8612	27325.1	202.901
																					603	1.02303	0.15078	-0.00070669		28346.7	19.5749	28155.5	28.0177	27525.3	202.975
																					604	1.02462	0.14944	0.00764		28546.9	19.692	28345.6	28.1632	27725.7	203.063
																					605	0.99904	0.14387	-0.01781		28747.2	19.8445	28546	28.32	27926	203.163
																					606	0.96867	0.14592	0.002		28937.4	19.9497	28746.2	28.486	28126.3	203.252
																					607	0.9852	0.15747	0.00834		29127.7	20.0829	28946.4	28.6477	28326.5	203.33
																					608	0.96766	0.15462	-0.00961		29338	20.2175	29146.8	28.8012	28526.7	203.399
																					609	0.94007	0.14357	0.03083		29538.3	20.3428	29347.1	28.9628	28727	203.473
																					610	0.93943	0.14492	-0.03207		29738.6	20.4707	29547.4	29.1141	28927.2	203.552
																					611	0.91903	0.13583	-0.01957		29999.7	20.6136	29747.7	29.2853	29127.5	203.655
																					612	0.92162	0.14167	0.0027				29999.8	29.4628	29327.8	203.739
																					613	0.89945	0.14676	-0.03431						29528.2	203.806
																					614	0.89231	0.13557	0.00846						29728.4	203.89
																					615	0.86406	0.13511	-0.00247						29999.8	203.938
																					616	0.86898	0.13516	-0.00256
																					617	0.84761	0.14294	0.00774
																					618	0.84317	0.13752	-0.00186
																					619	0.82814	0.14261	-0.0176
																					620	0.82391	0.12665	-0.01325
																					621	0.79249	0.13029	-0.0148
																					622	0.78903	0.13567	-0.00942
																					623	0.77884	0.1278	-0.02577
																					624	0.77144	0.124	0.02253
																					625	0.75038	0.12099	0.00349
																					626	0.73991	0.11973	0.00494
																					627	0.72414	0.12173	-0.000803195
																					628	0.71012	0.11502	-0.02802
																					629	0.69377	0.11429	-0.00433
																					630	0.67686	0.09945	0.01618
																					631	0.6664	0.12942	0.01051
																					632	0.6758	0.1095	-0.01067
																					633	0.64338	0.10904	-0.03412
																					634	0.62686	0.11189	-0.01009
																					635	0.6217	0.11266	-0.01241
																					636	0.60969	0.10445	-0.00281
																					637	0.5822	0.10907	-0.00688
																					638	0.59627	0.10645	-0.01238
																					639	0.56189	0.09843	0.01056
																					640	0.54792	0.09897	-0.0093
																					641	0.5402	0.09997	-0.01586
																					642	0.52085	0.10545	-0.000248291
																					643	0.5139	0.10023	0.01145
																					644	0.50684	0.09954	0.00332
																					645	0.48048	0.09264	0.00178
																					646	0.45808	0.07901	-5.52813e-05
																					647	0.45072	0.08602	0.02957
																					648	0.45393	0.08077	-0.03185
																					649	0.43007	0.06375	-0.00131
																					650	0.40718	0.08005	-0.01579
																					651	0.38773	0.09996	0.00395
																					652	0.37332	0.07446	-0.01376
																					653	0.366	0.07621	-0.02254
																					654	0.35803	0.08895	-0.00696
																					655	0.33601	0.07115	-0.0215
																					656	0.32376	0.07689	-0.01342
																					657	0.31761	0.07628	-0.02177
																					658	0.29744	0.05247	0.01818
																					659	0.2847	0.06192	-0.0528
																					660	0.27518	0.07184	-0.03147
																					661	0.25778	0.05706	-0.02659
																					662	0.24076	0.05829	0.01927
																					663	0.2238	0.05934	0.00947
																					664	0.2035	0.05275	0.02142
																					665	0.18466	0.05463	0.00747
																					666	0.19167	0.05489	-0.00949
																					667	0.16056	0.04376	-0.01854
																					668	0.15289	0.0416	-0.00785
																					669	0.13531	0.03768	0.00151
																					670	0.12914	0.0483	0.0047
																					671	0.1102	0.03124	0.00429
																					672	0.08449	0.03319	-0.02985
																					673	0.07573	0.03658	-0.00995
																					674	0.05708	0.02099	0.02665
																					675	0.04802	0.01675	-0.0079
																					676	0.03298	0.02428	-0.00459
																					677	0.02134	0.01075	-0.03567
																					678	-0.01059	0.02449	-0.00413
																					679	-0.02144	0.00595	-0.02553
																					680	-0.02438	0.00857	-0.01924
																					681	-0.04923	0.00883	-0.01892
																					682	-0.05123	-0.00713	-0.02732
																					683	-0.07715	0.00903	-0.02049
																					684	-0.08777	-0.00591	-0.04259
																					685	-0.11419	0.00357	-0.04659
																					686	-0.11122	-9.16155e-05	-0.02766
																					687	-0.1511	-0.01018	-0.00959
																					688	-0.1609	-0.00966	-0.01588
																					689	-0.15848	-0.01498	-0.01875
																					690	-0.18478	-0.01029	-0.00802
																					691	-0.19995	-0.01804	-0.03941
																					692	-0.20808	-0.00276	-0.01359
																					693	-0.22632	-0.02628	-0.03016
																					694	-0.23401	-0.01872	-0.00823
																					695	-0.25672	-0.01884	-0.03125
																					696	-0.25886	-0.02254	-0.03639
																					697	-0.27795	-0.02449	-0.00343
																					698	-0.3011	-0.01535	-0.00452
																					699	-0.313	-0.03032	-0.04218
																					700	-0.32609	-0.03323	-0.02626
																					701	-0.33909	-0.04179	-0.00978
																					702	-0.35633	-0.03721	-0.03412
																					703	-0.35302	-0.03566	-0.03644
																					704	-0.38593	-0.03469	-0.02628
																					705	-0.39265	-0.04724	-0.01776
																					706	-0.39932	-0.03541	0.0027
																					707	-0.41789	-0.04608	-0.04203
																					708	-0.45944	-0.0362	-0.00635
																					709	-0.44737	-0.04994	-0.03277
																					710	-0.46879	-0.06115	-0.00968
																					711	-0.48165	-0.04317	-0.01074
																					712	-0.47979	-0.06165	-0.00572
																					713	-0.50797	-0.05594	-0.0118
																					714	-0.50891	-0.06479	0.00327
																					715	-0.52664	-0.06271	-0.04211
																					716	-0.56004	-0.06287	-0.03622
																					717	-0.56225	-0.06837	-0.0264
																					718	-0.57719	-0.06969	-0.02517
																					719	-0.58021	-0.06444	-0.03757
																					720	-0.61436	-0.06441	-0.04638
																					721	-0.63287	-0.07776	-0.01769
																					722	-0.62458	-0.07565	-0.06551
																					723	-0.6497	-0.06654	-0.02527
																					724	-0.65159	-0.08254	-0.01994
																					725	-0.67024	-0.09015	-0.04317
																					726	-0.6942	-0.08569	-0.02696
																					727	-0.69436	-0.09448	-0.00604
																					728	-0.72243	-0.08075	-0.01036
																					729	-0.72323	-0.07931	-0.0388
																					730	-0.75606	-0.09261	-0.04329
																					731	-0.76144	-0.0968	-0.02814
																					732	-0.77693	-0.10109	-0.02341
																					733	-0.77977	-0.10093	-0.01154
																					734	-0.79341	-0.08438	-0.00568
																					735	-0.81623	-0.10609	-0.02577
																					736	-0.81973	-0.10865	-0.02558
																					737	-0.85639	-0.11005	-0.01617
																					738	-0.86806	-0.1185	-0.03755
																					739	-0.88128	-0.12196	-0.03026
																					740	-0.88833	-0.11949	-0.02799
																					741	-0.89825	-0.11986	-0.03434
																					742	-0.9286	-0.13014	-0.03919
																					743	-0.93172	-0.12619	-0.02674
																					744	-0.94625	-0.11462	-0.04141
																					745	-0.96467	-0.12422	-0.03354
																					746	-0.98189	-0.11998	-0.03784
																					747	-1.01463	-0.13829	-0.01829
																					748	-1.01177	-0.13802	-0.03743
																					749	-1.00855	-0.12567	-0.01977
																					750	-1.05679	-0.1363	-0.05125
																					751	-1.06292	-0.14004	-0.06575
																					752	-1.07786	-0.14208	-0.02814
																					753	-1.0922	-0.13293	-0.05622
																					754	-1.11112	-0.14301	-0.03941
																					755	-1.13985	-0.14343	-0.01217
																					756	-1.14556	-0.14592	-0.04076
																					757	-1.17733	-0.14215	-0.03868
																					758	-1.183	-0.14715	-0.01248
																					759	-1.21106	-0.14965	-0.06266
																					760	-1.23604	-0.17755	-0.02659
																					761	-1.24126	-0.1623	-0.0169
																					762	-1.27028	-0.15094	-0.04339
																					763	-1.28283	-0.17286	-0.03796
																					764	-1.31027	-0.16165	-0.02618
																					765	-1.33014	-0.17366	-0.06247
																					766	-1.33935	-0.18206	-0.04845
																					767	-1.3771	-0.17301	-0.0464
																					768	-1.385	-0.16716	-0.02324
																					769	-1.41585	-0.17243	-0.05504
																					770	-1.4194	-0.17699	-0.05798
																					771	-1.45881	-0.17935	-0.07125
																					772	-1.46627	-0.19728	-0.0719
																					773	-1.49601	-0.18179	-0.027
																					774	-1.50574	-0.17696	-0.04739
																					775	-1.52764	-0.1904	-0.03612
																					776	-1.54758	-0.1955	-0.05772
																					777	-1.55621	-0.19688	-0.02442
																					778	-1.56797	-0.20782	-0.06879
																					779	-1.57858	-0.20286	-0.03745
																					780	-1.59375	-0.19046	-0.06032
																					781	-1.61975	-0.20853	-0.05605
																					782	-1.64489	-0.18792	-0.03304
																					783	-1.65534	-0.19351	-0.02727
																					784	-1.66355	-0.20829	-0.04454
																					785	-1.66867	-0.21174	-0.06281
																					786	-1.69103	-0.21177	-0.04587
																					787	-1.69334	-0.22467	-0.04023
																					788	-1.72436	-0.21734	-0.04597
																					789	-1.74299	-0.22256	-0.02409
																					790	-1.74609	-0.2286	-0.04761
																					791	-1.75277	-0.22426	-0.05634
																					792	-1.76459	-0.22891	-0.07615
																					793	-1.77122	-0.23218	-0.04616
																					794	-1.78623	-0.23564	-0.07077
																					795	-1.79119	-0.22394	-0.05574
																					796	-1.80487	-0.23209	-0.03431
																					797	-1.8283	-0.23043	-0.04563
																					798	-1.82978	-0.24297	-0.04117
																					799	-1.84791	-0.24446	-0.06558
																					800	-1.86224	-0.23754	-0.04216
																					801	-1.85628	-0.24315	-0.06828
																					802	-1.87477	-0.24072	-0.04488
																					803	-1.88866	-0.24106	-0.06365
																					804	-1.89324	-0.24902	-0.0921
																					805	-1.90622	-0.25174	-0.0437
																					806	-1.90902	-0.23982	-0.02744
																					807	-1.93788	-0.25754	-0.04855
																					808	-1.94011	-0.25147	-0.06737
																					809	-1.93864	-0.25936	-0.02252
																					810	-1.94106	-0.25308	-0.06795
																					811	-1.95684	-0.26314	-0.05825
																					812	-1.96598	-0.26487	-0.06037
																					813	-1.97244	-0.26337	-0.07318
																					814	-1.98454	-0.25668	-0.05284
																					815	-1.98814	-0.25736	-0.06708
																					816	-1.99365	-0.27736	-0.07354
																					817	-2.00346	-0.27754	-0.05111
																					818	-2.02407	-0.2738	-0.08119
																					819	-2.02246	-0.2658	-0.07473
																					820	-2.0312	-0.27878	-0.06175
																					821	-2.03001	-0.28491	-0.06363
																					822	-2.03881	-0.26861	-0.08056
																					823	-2.05604	-0.27466	-0.05748
																					824	-2.05467	-0.27203	-0.05038
																					825	-2.06135	-0.27653	-0.06517
																					826	-2.0706	-0.27005	-0.03417
																					827	-2.06499	-0.27163	-0.03953
																					828	-2.08018	-0.29131	-0.0698
																					829	-2.0974	-0.29425	-0.08356
																					830	-2.10199	-0.28844	-0.0692
																					831	-2.09422	-0.28715	-0.04961
																					832	-2.12707	-0.28817	-0.07231
																					833	-2.11556	-0.28986	-0.04071
																					834	-2.10969	-0.28993	-0.07504
																					835	-2.13813	-0.29926	-0.05364
																					836	-2.13131	-0.28804	-0.04541
																					837	-2.13284	-0.28814	-0.07038
																					838	-2.14424	-0.28966	-0.07024
																					839	-2.15316	-0.29899	-0.07789
																					840	-2.14742	-0.30162	-0.06315
																					841	-2.14962	-0.29599	-0.05873
																					842	-2.15641	-0.30815	-0.0491
																					843	-2.16111	-0.29258	-0.08172
																					844	-2.17397	-0.29831	-0.06563
																					845	-2.19135	-0.31829	-0.07945
																					846	-2.18805	-0.31064	-0.05731
																					847	-2.18089	-0.30726	-0.07108
																					848	-2.18296	-0.30806	-0.08194
																					849	-2.19528	-0.31438	-0.06717
																					850	-2.18478	-0.30401	-0.06179
																					851	-2.20607	-0.31706	-0.05644
																					852	-2.20798	-0.29775	-0.06158
																					853	-2.20829	-0.31675	-0.05535
																					854	-2.21968	-0.31393	-0.0803
																					855	-2.22836	-0.31029	-0.05856
																					856	-2.22705	-0.31032	-0.09108
																					857	-2.23437	-0.31225	-0.05388
																					858	-2.22578	-0.32107	-0.0471
																					859	-2.23774	-0.3079	-0.04761
																					860	-2.24048	-0.32057	-0.07762
																					861	-2.23708	-0.31685	-0.08725
																					862	-2.22511	-0.32528	-0.07316
																					863	-2.25146	-0.31321	-0.06353
																					864	-2.24663	-0.30569	-0.07034
																					865	-2.25122	-0.32411	-0.07494
																					866	-2.24726	-0.32046	-0.08018
																					867	-2.24428	-0.31399	-0.06626
																					868	-2.25164	-0.316	-0.085
																					869	-2.25505	-0.32265	-0.08669
																					870	-2.26668	-0.3196	-0.05106
																					871	-2.25986	-0.3247	-0.09596
																					872	-2.26502	-0.32635	-0.0829
																					873	-2.26972	-0.32782	-0.06932
																					874	-2.27296	-0.32522	-0.04787
																					875	-2.28402	-0.32724	-0.08158
																					876	-2.25594	-0.30924	-0.07504
																					877	-2.26265	-0.32381	-0.08479
																					878	-2.27455	-0.32294	-0.07738
																					879	-2.27452	-0.33839	-0.06334
																					880	-2.25903	-0.32893	-0.05656
																					881	-2.26784	-0.32851	-0.05154
																					882	-2.2729	-0.34552	-0.10209
																					883	-2.27496	-0.32976	-0.07195
																					884	-2.27422	-0.33293	-0.04756
																					885	-2.27612	-0.3323	-0.05226
																					886	-2.27356	-0.31653	-0.05639
																					887	-2.27975	-0.33724	-0.07945
																					888	-2.27648	-0.32222	-0.06146
																					889	-2.26292	-0.31785	-0.04703
																					890	-2.26649	-0.34129	-0.07738
																					891	-2.2742	-0.33101	-0.07333
																					892	-2.26961	-0.33053	-0.08804
																					893	-2.28812	-0.33215	-0.07837
																					894	-2.27575	-0.32927	-0.05511
																					895	-2.2753	-0.32573	-0.08073
																					896	-2.285	-0.32097	-0.0747
																					897	-2.2748	-0.31693	-0.07644
																					898	-2.26978	-0.32426	-0.04298
																					899	-2.27926	-0.31503	-0.07149
																					900	-2.26666	-0.32579	-0.09313
																					901	-2.27337	-0.33853	-0.05656
																					902	-2.26611	-0.34032	-0.08151
																					903	-2.25468	-0.33265	-0.07465
																					904	-2.2646	-0.32976	-0.06136
																					905	-2.26827	-0.33266	-0.05856
																					906	-2.25604	-0.3277	-0.05321
																					907	-2.26134	-0.33123	-0.07658
																					908	-2.26794	-0.32404	-0.0512
																					909	-2.25165	-0.32976	-0.05171
																					910	-2.2485	-0.32363	-0.06061
																					911	-2.24888	-0.32441	-0.04208
																					912	-2.24876	-0.32955	-0.04023
																					913	-2.24597	-0.33784	-0.05275
																					914	-2.23428	-0.32401	-0.05998
																					915	-2.2445	-0.33239	-0.07839
																					916	-2.23025	-0.33745	-0.0623
																					917	-2.24251	-0.33378	-0.06394
																					918	-2.21981	-0.33093	-0.08628
																					919	-2.22542	-0.3237	-0.06387
																					920	-2.22804	-0.33258	-0.07692
																					921	-2.21744	-0.3243	-0.0776
																					922	-2.22903	-0.32786	-0.07024
																					923	-2.22966	-0.33042	-0.06828
																					924	-2.20695	-0.32214	-0.0623
																					925	-2.21277	-0.32234	-0.0333
																					926	-2.21774	-0.31795	-0.08257
																					927	-2.20608	-0.32231	-0.04645
																					928	-2.21589	-0.32621	-0.08681
																					929	-2.19147	-0.32789	-0.05834
																					930	-2.20091	-0.33109	-0.06585
																					931	-2.19352	-0.32658	-0.04983
																					932	-2.19084	-0.32656	-0.05764
																					933	-2.20777	-0.32948	-0.04064
																					934	-2.18763	-0.32467	-0.03
																					935	-2.17356	-0.33209	-0.04872
																					936	-2.18366	-0.32871	-0.06018
																					937	-2.18231	-0.32105	-0.03953
																					938	-2.1661	-0.33561	-0.06433
																					939	-2.17538	-0.32351	-0.06546
																					940	-2.18627	-0.32664	-0.05282
																					941	-2.14794	-0.32652	-0.06901
																					942	-2.15274	-0.32122	-0.06201
																					943	-2.15699	-0.32902	-0.06816
																					944	-2.13711	-0.32551	-0.04114
																					945	-2.13906	-0.32755	-0.06167
																					946	-2.13532	-0.31749	-0.04018
																					947	-2.13492	-0.30935	-0.05784
																					948	-2.12977	-0.311	-0.07243
																					949	-2.11959	-0.31907	-0.04278
																					950	-2.12555	-0.31413	-0.07294
																					951	-2.12306	-0.30263	-0.08375
																					952	-2.10699	-0.31554	-0.03533
																					953	-2.10362	-0.31278	-0.06416
																					954	-2.09691	-0.31593	-0.02189
																					955	-2.10661	-0.30865	-0.05588
																					956	-2.09216	-0.31749	-0.07721
																					957	-2.09279	-0.30431	-0.07781
																					958	-2.08286	-0.32043	-0.07366
																					959	-2.08209	-0.30729	-0.04438
																					960	-2.08182	-0.30214	-0.05649
																					961	-2.07445	-0.31369	-0.05996
																					962	-2.09043	-0.31589	-0.04855
																					963	-2.05983	-0.31071	-0.08582
																					964	-2.06349	-0.30908	-0.05072
																					965	-2.04943	-0.30514	-0.04857
																					966	-2.04783	-0.30839	-0.04278
																					967	-2.05845	-0.30281	-0.05977
																					968	-2.03192	-0.30601	-0.05714
																					969	-2.03614	-0.30277	-0.09106
																					970	-2.0269	-0.31413	-0.04488
																					971	-2.03075	-0.31505	-0.04056
																					972	-2.02597	-0.31292	-0.04232
																					973	-2.00479	-0.31455	-0.05509
																					974	-2.00659	-0.30771	-0.0367
																					975	-1.99706	-0.29907	-0.04672
																					976	-1.99646	-0.30429	-0.05878
																					977	-1.98239	-0.30634	-0.05084
																					978	-1.99579	-0.30292	-0.0471
																					979	-1.96564	-0.30847	-0.05837
																					980	-1.98134	-0.30178	-0.05214
																					981	-1.97485	-0.29719	-0.06891
																					982	-1.96533	-0.30018	-0.05144
																					983	-1.95631	-0.29491	-0.05301
																					984	-1.95346	-0.29057	-0.05195
																					985	-1.95749	-0.28634	-0.03704
																					986	-1.93904	-0.29134	-0.05306
																					987	-1.93664	-0.29509	-0.05031
																					988	-1.9245	-0.28058	-0.04971
																					989	-1.93293	-0.30099	-0.02399
																					990	-1.91975	-0.2812	-0.06679
																					991	-1.91836	-0.27906	-0.04872
																					992	-1.90473	-0.30477	-0.04676
																					993	-1.89419	-0.29606	-0.05451
																					994	-1.90942	-0.28366	-0.05962
																					995	-1.8926	-0.27971	-0.07719
																					996	-1.88869	-0.28154	-0.03359
																					997	-1.86396	-0.27284	-0.08184
																					998	-1.85679	-0.28646	-0.06623
																					999	-1.86649	-0.27555	-0.07473
																					1000	-1.85873	-0.28209	-0.02544
																					1001	-1.8527	-0.29586	-0.04594
																					1002	-1.85392	-0.28042	-0.079
																					1003	-1.84549	-0.28022	-0.05251
																					1004	-1.83652	-0.30155	-0.04312
																					1005	-1.83302	-0.2947	-0.07043
																					1006	-1.82592	-0.26369	-0.02281
																					1007	-1.80907	-0.2841	-0.03031
																					1008	-1.81454	-0.27745	-0.03337
																					1009	-1.80874	-0.27808	-0.05786
																					1010	-1.79183	-0.28759	-0.06076
																					1011	-1.78773	-0.27651	-0.01772
																					1012	-1.78936	-0.28122	-0.05726
																					1013	-1.78201	-0.27939	-0.07181
																					1014	-1.78469	-0.28197	-0.06102
																					1015	-1.78028	-0.27535	-0.06684
																					1016	-1.77427	-0.27013	-0.05171
																					1017	-1.74968	-0.27133	-0.04951
																					1018	-1.73202	-0.26619	-0.05576
																					1019	-1.74333	-0.27488	-0.07917
																					1020	-1.73051	-0.26572	-0.03931
																					1021	-1.73647	-0.26856	-0.07024
																					1022	-1.73535	-0.26684	-0.02068
																					1023	-1.71531	-0.27091	-0.06112
																					1024	-1.71318	-0.26096	-0.04539
																					1025	-1.71265	-0.27252	-0.05224
																					1026	-1.68442	-0.25569	-0.03986
																					1027	-1.69354	-0.26688	-0.04795
																					1028	-1.69044	-0.25894	-0.0485
																					1029	-1.69296	-0.27586	-0.06206
																					1030	-1.67948	-0.25679	-0.05924
																					1031	-1.66976	-0.27084	-0.0408
																					1032	-1.65353	-0.26591	-0.06204
																					1033	-1.65154	-0.27678	-0.08336
																					1034	-1.6417	-0.24585	-0.05166
																					1035	-1.632	-0.26663	-0.03513
																					1036	-1.63657	-0.26667	-0.04435
																					1037	-1.64021	-0.25389	-0.0354
																					1038	-1.63867	-0.26365	-0.0313
																					1039	-1.6064	-0.26262	-0.02655
																					1040	-1.60921	-0.25042	-0.04585
																					1041	-1.6119	-0.26163	-0.02015
																					1042	-1.5876	-0.25018	-0.03912
																					1043	-1.59606	-0.26892	-0.05567
																					1044	-1.58446	-0.25173	-0.04134
																					1045	-1.57329	-0.24008	-0.0326
																					1046	-1.58154	-0.25064	-0.06541
																					1047	-1.56802	-0.25495	-0.03082
																					1048	-1.55248	-0.25617	-0.0803
																					1049	-1.54381	-0.26217	-0.03164
																					1050	-1.55877	-0.24456	-0.05902
																					1051	-1.55187	-0.252	-0.01921
																					1052	-1.53504	-0.24872	-0.02951
																					1053	-1.53851	-0.2394	-0.05335
																					1054	-1.54678	-0.24445	-0.0238
																					1055	-1.50364	-0.23163	-0.03687
																					1056	-1.52336	-0.24993	-0.03009
																					1057	-1.505	-0.24419	-0.05185
																					1058	-1.49902	-0.24368	-0.03441
																					1059	-1.49385	-0.24394	-0.03238
																					1060	-1.48766	-0.24177	-0.072
																					1061	-1.48791	-0.23184	-0.02988
																					1062	-1.48518	-0.24694	-0.07955
																					1063	-1.46295	-0.23183	-0.05598
																					1064	-1.46198	-0.24456	-0.03289
																					1065	-1.44862	-0.23374	-0.05661
																					1066	-1.44943	-0.23989	-0.05253
																					1067	-1.44235	-0.24243	-0.04541
																					1068	-1.42305	-0.22421	-0.0332
																					1069	-1.43907	-0.2313	-0.0527
																					1070	-1.42955	-0.21839	-0.03665
																					1071	-1.41339	-0.24664	-0.05219
																					1072	-1.41597	-0.22988	-0.05311
																					1073	-1.39966	-0.22555	-0.03275
																					1074	-1.41051	-0.21544	-0.03559
																					1075	-1.38291	-0.22703	-0.03837
																					1076	-1.38789	-0.22897	-0.0141
																					1077	-1.38907	-0.22705	-0.04532
																					1078	-1.37456	-0.22253	-0.05337
																					1079	-1.37006	-0.22258	-0.06413
																					1080	-1.3653	-0.22873	-0.05482
																					1081	-1.34009	-0.23006	-0.04097
																					1082	-1.34683	-0.22515	-0.0498
																					1083	-1.34167	-0.21596	-0.06356
																					1084	-1.32818	-0.23247	-0.04266
																					1085	-1.33483	-0.2113	-0.04956
																					1086	-1.32294	-0.22927	-0.04749
																					1087	-1.32694	-0.21176	-0.03562
																					1088	-1.31459	-0.21563	-0.03665
																					1089	-1.30818	-0.21938	-0.03147
																					1090	-1.30903	-0.21215	-0.02341
																					1091	-1.29997	-0.21805	-0.02797
																					1092	-1.28733	-0.20789	-0.03152
																					1093	-1.29316	-0.21217	-0.05403
																					1094	-1.28321	-0.22546	-0.05446
																					1095	-1.26582	-0.22904	-0.02124
																					1096	-1.26489	-0.21564	-0.05538
																					1097	-1.25618	-0.21589	-0.02918
																					1098	-1.25162	-0.21005	-0.04459
																					1099	-1.24614	-0.21418	-0.01026
																					1100	-1.24238	-0.21014	-0.0562
																					1101	-1.23269	-0.20708	-0.0231
																					1102	-1.23181	-0.21935	-0.06592
																					1103	-1.23161	-0.212	-0.03137
																					1104	-1.2032	-0.19323	-0.0208
																					1105	-1.19876	-0.19413	-0.04201
																					1106	-1.20801	-0.20433	-0.04278
																					1107	-1.20206	-0.22252	-0.02988
																					1108	-1.19577	-0.20586	-0.04435
																					1109	-1.18436	-0.20826	-0.03801
																					1110	-1.17792	-0.19518	-0.0319
																					1111	-1.17946	-0.20169	-0.03694
																					1112	-1.16546	-0.18861	-0.06954
																					1113	-1.16282	-0.19858	-0.06756
																					1114	-1.1688	-0.19874	-0.04785
																					1115	-1.15757	-0.19742	-0.07135
																					1116	-1.14806	-0.19311	-0.03991
																					1117	-1.1277	-0.1844	-0.04064
																					1118	-1.12531	-0.20074	-0.03231
																					1119	-1.123	-0.20116	-0.03354
																					1120	-1.12772	-0.19138	-0.01733
																					1121	-1.10906	-0.18775	-0.03359
																					1122	-1.11257	-0.18157	-0.06023
																					1123	-1.09615	-0.19321	-0.03149
																					1124	-1.09226	-0.19422	-0.0194
																					1125	-1.09708	-0.18242	-0.02807
																					1126	-1.09229	-0.18277	-0.02763
																					1127	-1.08284	-0.17939	-0.04355
																					1128	-1.08075	-0.18936	-0.0077
																					1129	-1.07103	-0.18365	-0.04838
																					1130	-1.07139	-0.1871	-0.06194
																					1131	-1.07853	-0.183	-0.03111
																					1132	-1.05985	-0.18299	-0.02558
																					1133	-1.05867	-0.18616	-0.03678
																					1134	-1.05455	-0.18205	-0.01086
																					1135	-1.04557	-0.17934	-0.03735
																					1136	-1.03162	-0.18121	-0.05241
																					1137	-1.02315	-0.18099	-0.00606
																					1138	-1.02536	-0.17471	-0.03837
																					1139	-1.02927	-0.15868	-0.04811
																					1140	-1.00942	-0.18881	-0.02908
																					1141	-1.01002	-0.1796	-0.06708
																					1142	-1.00325	-0.17299	-0.03079
																					1143	-0.99392	-0.17882	-0.02985
																					1144	-0.99308	-0.1836	-0.01402
																					1145	-0.97999	-0.16588	-0.03762
																					1146	-0.98249	-0.18689	-0.03241
																					1147	-0.98642	-0.17628	-0.01574
																					1148	-0.97193	-0.18206	-0.00893
																					1149	-0.9741	-0.17189	-0.00828
																					1150	-0.96241	-0.16764	-0.01234
																					1151	-0.96101	-0.16422	-0.02901
																					1152	-0.95884	-0.16786	-0.0526
																					1153	-0.94392	-0.16329	-0.0015
																					1154	-0.92909	-0.16418	-0.00254
																					1155	-0.94449	-0.18779	-0.02539
																					1156	-0.93337	-0.16086	-0.01345
																					1157	-0.92303	-0.16001	-0.02421
																					1158	-0.92717	-0.14988	-0.04558
																					1159	-0.92674	-0.16515	0.00354
																					1160	-0.92091	-0.15689	-0.043
																					1161	-0.9224	-0.16332	-0.0257
																					1162	-0.89892	-0.16125	-0.02187
																					1163	-0.8935	-0.16036	-0.00312
																					1164	-0.90062	-0.15703	-0.00358
																					1165	-0.87891	-0.1517	-0.03839
																					1166	-0.87946	-0.1689	-0.03424
																					1167	-0.87302	-0.14733	0.00388
																					1168	-0.88124	-0.16222	-0.02575
																					1169	-0.86948	-0.15576	-0.00433
																					1170	-0.86157	-0.15622	-0.03214
																					1171	-0.85678	-0.15911	-0.02971
																					1172	-0.84757	-0.15903	-0.01603
																					1173	-0.84707	-0.15351	0.00243
																					1174	-0.84163	-0.16834	-0.01193
																					1175	-0.84715	-0.16021	-0.02573
																					1176	-0.83037	-0.15145	-0.0229
																					1177	-0.82902	-0.14792	-0.01663
																					1178	-0.82415	-0.14153	0.00446
																					1179	-0.81231	-0.15357	-0.02126
																					1180	-0.80088	-0.15108	-0.05953
																					1181	-0.81603	-0.15515	-0.03086
																					1182	-0.81434	-0.14981	-0.00471
																					1183	-0.79475	-0.14977	-0.00778
																					1184	-0.79335	-0.15065	-0.03007
																					1185	-0.7996	-0.15661	-0.01079
																					1186	-0.78407	-0.13512	0.01008
																					1187	-0.77403	-0.14329	0.0149
																					1188	-0.77202	-0.15163	-0.00442
																					1189	-0.77004	-0.13388	-0.01521
																					1190	-0.76986	-0.14514	-0.0141
																					1191	-0.75899	-0.1434	-0.04088
																					1192	-0.76271	-0.14257	-0.01928
																					1193	-0.75473	-0.14544	-0.000827322
																					1194	-0.75591	-0.14808	0.00183
																					1195	-0.75288	-0.1409	-0.0037
																					1196	-0.74838	-0.13392	0.000668507
																					1197	-0.73885	-0.13775	-0.02329
																					1198	-0.73001	-0.13869	0.00653
																					1199	-0.73519	-0.12879	-0.05038
																					1200	-0.7173	-0.13608	-0.02059
																					1201	-0.73966	-0.1443	-0.00823
																					1202	-0.71477	-0.13353	0.00195
																					1203	-0.70785	-0.13464	-0.02744
																					1204	-0.71224	-0.11891	-0.0222
																					1205	-0.69622	-0.13038	-0.00377
																					1206	-0.70835	-0.14124	-0.01622
																					1207	-0.68734	-0.12436	-0.02469
																					1208	-0.69272	-0.13169	-0.00932
																					1209	-0.68243	-0.14079	-0.00259
																					1210	-0.68909	-0.12272	-0.01323
																					1211	-0.67142	-0.13073	-0.01152
																					1212	-0.68014	-0.13356	-0.0381
																					1213	-0.67196	-0.12657	0.01917
																					1214	-0.66209	-0.12849	-0.01074
																					1215	-0.67215	-0.11741	-0.0057
																					1216	-0.6582	-0.12723	0.01606
																					1217	-0.64375	-0.11469	-0.01282
																					1218	-0.63616	-0.12845	0.00313
																					1219	-0.65128	-0.11735	-0.02934
																					1220	-0.63629	-0.13221	0.00595
																					1221	-0.64178	-0.12471	0.00195
																					1222	-0.6468	-0.13289	-0.00592
																					1223	-0.64185	-0.11631	-0.03465
																					1224	-0.62879	-0.12752	-0.02037
																					1225	-0.62184	-0.11653	0.01736
																					1226	-0.61246	-0.11244	0.01126
																					1227	-0.5937	-0.12946	-0.03403
																					1228	-0.62329	-0.13145	0.00424
																					1229	-0.59479	-0.11857	-0.00218
																					1230	-0.59689	-0.13462	-0.00495
																					1231	-0.60676	-0.11451	-0.01219
																					1232	-0.59139	-0.12281	-0.01152
																					1233	-0.59774	-0.11279	-0.02939
																					1234	-0.58508	-0.12496	0.02209
																					1235	-0.57813	-0.12007	-0.00739
																					1236	-0.59005	-0.11428	-0.02971
																					1237	-0.57873	-0.12237	0.01058
																					1238	-0.57649	-0.11972	0.00952
																					1239	-0.57069	-0.10625	-0.00264
																					1240	-0.57203	-0.11473	-0.02416
																					1241	-0.55631	-0.11911	0.00882
																					1242	-0.5521	-0.10767	-0.01571
																					1243	-0.56257	-0.11342	0.0054
																					1244	-0.55508	-0.11672	0.00542
																					1245	-0.55549	-0.11607	-0.00358
																					1246	-0.53649	-0.11769	-0.00616
																					1247	-0.53971	-0.09913	-0.0086
																					1248	-0.53861	-0.11749	-0.00411
																					1249	-0.54299	-0.1043	-0.02428
																					1250	-0.52709	-0.11022	0.0114
																					1251	-0.52612	-0.10614	0.01814
																					1252	-0.53106	-0.11473	-0.01024
																					1253	-0.53125	-0.09788	-0.00582
																					1254	-0.52025	-0.10212	0.01107
																					1255	-0.51939	-0.09891	-0.000489554
																					1256	-0.51275	-0.10458	0.04677
																					1257	-0.50666	-0.1018	0.02923
																					1258	-0.50303	-0.10149	0.0096
																					1259	-0.50132	-0.09775	-0.000754943
																					1260	-0.49357	-0.09546	0.00832
																					1261	-0.48178	-0.09257	0.00735
																					1262	-0.48781	-0.09338	0.00812
																					1263	-0.47528	-0.09789	0.00161
																					1264	-0.49172	-0.09201	0.01104
																					1265	-0.48667	-0.09704	0.00361
																					1266	-0.4659	-0.09734	0.0082
																					1267	-0.47696	-0.09363	-0.00717
																					1268	-0.46896	-0.10481	0.0234
																					1269	-0.4825	-0.09227	0.01488
																					1270	-0.47011	-0.09971	0.02077
																					1271	-0.46841	-0.09437	0.00127
																					1272	-0.45795	-0.08227	0.01336
																					1273	-0.45783	-0.09862	0.0018
																					1274	-0.45176	-0.09526	0.01828
																					1275	-0.4407	-0.08132	0.02687
																					1276	-0.4463	-0.08952	-0.03014
																					1277	-0.43945	-0.10084	0.03601
																					1278	-0.43756	-0.0823	-0.000803195
																					1279	-0.44694	-0.09139	0.0206
																					1280	-0.44032	-0.09326	0.03606
																					1281	-0.4324	-0.08017	0.02593
																					1282	-0.43135	-0.08216	0.02175
																					1283	-0.43	-0.08396	0.00238
																					1284	-0.42907	-0.07785	0.02101
																					1285	-0.41958	-0.09596	0.01001
																					1286	-0.41045	-0.08061	-0.00408
																					1287	-0.41847	-0.07641	0.04451
																					1288	-0.40422	-0.08215	0.01536
																					1289	-0.41146	-0.07278	0.01391
																					1290	-0.40945	-0.08492	0.02663
																					1291	-0.41204	-0.07152	0.02233
																					1292	-0.40414	-0.08341	0.04499
																					1293	-0.39463	-0.07785	0.00484
																					1294	-0.3947	-0.06142	0.03056
																					1295	-0.3917	-0.07424	0.03119
																					1296	-0.38925	-0.07293	0.01765
																					1297	-0.38806	-0.09032	0.04463
																					1298	-0.39279	-0.07801	0.02926
																					1299	-0.37595	-0.07716	0.01551
																					1300	-0.3771	-0.06903	0.01855
																					1301	-0.37788	-0.0732	0.00747
																					1302	-0.36068	-0.06983	0.01611
																					1303	-0.38104	-0.07192	0.02904
																					1304	-0.3748	-0.06846	0.01071
																					1305	-0.36607	-0.08532	0.02699
																					1306	-0.36752	-0.07619	0.03758
																					1307	-0.36425	-0.06858	0.0337
																					1308	-0.35619	-0.0773	0.05107
																					1309	-0.3546	-0.07191	0.03083
																					1310	-0.34835	-0.08157	0.01181
																					1311	-0.35006	-0.07041	0.00894
																					1312	-0.34536	-0.0718	0.03599
																					1313	-0.34466	-0.0778	0.0474
																					1314	-0.35654	-0.07315	0.02733
																					1315	-0.3598	-0.06415	0.00323
																					1316	-0.32967	-0.07208	0.01408
																					1317	-0.34263	-0.06444	0.03705
																					1318	-0.3301	-0.06436	0.04598
																					1319	-0.32904	-0.07133	0.01362
																					1320	-0.33459	-0.06711	0.01242
																					1321	-0.32742	-0.06847	0.03625
																					1322	-0.31625	-0.08176	0.04089
																					1323	-0.32422	-0.05541	0.04395
																					1324	-0.3083	-0.07421	0.05992
																					1325	-0.32624	-0.07592	0.0418
																					1326	-0.30841	-0.05311	0.03157
																					1327	-0.31466	-0.05378	0.01768
																					1328	-0.30741	-0.05818	0.04441
																					1329	-0.2957	-0.06614	0.05295
																					1330	-0.31411	-0.06729	0.01881
																					1331	-0.31352	-0.0655	0.02689
																					1332	-0.29087	-0.07342	0.02714
																					1333	-0.31122	-0.06389	0.02373
																					1334	-0.29746	-0.06564	0.0178
																					1335	-0.30784	-0.05763	0.07059
																					1336	-0.29298	-0.06075	0.04805
																					1337	-0.29023	-0.06075	0.04861
																					1338	-0.29642	-0.05411	0.03664
																					1339	-0.29393	-0.05376	0.02762
																					1340	-0.29858	-0.06982	0.03425
																					1341	-0.29285	-0.06172	0.01365
																					1342	-0.28799	-0.0593	0.02631
																					1343	-0.28376	-0.06769	0.01403
																					1344	-0.27899	-0.06047	0.02279
																					1345	-0.27093	-0.04861	0.06082
																					1346	-0.27325	-0.04604	0.0227
																					1347	-0.27729	-0.05203	0.05792
																					1348	-0.26109	-0.05399	0.04685
																					1349	-0.27444	-0.05427	0.02487
																					1350	-0.26986	-0.07245	0.02332
																					1351	-0.26419	-0.04418	0.02528
																					1352	-0.26621	-0.06627	0.02991
																					1353	-0.2695	-0.06163	0.06229
																					1354	-0.26004	-0.05547	0.0254
																					1355	-0.24557	-0.05174	0.02523
																					1356	-0.2405	-0.06301	0.03225
																					1357	-0.25168	-0.0573	0.01818
																					1358	-0.24488	-0.06199	0.02113
																					1359	-0.25387	-0.06302	0.04892
																					1360	-0.22604	-0.04826	0.03288
																					1361	-0.24223	-0.06064	0.00101
																					1362	-0.23687	-0.05409	0.03505
																					1363	-0.2517	-0.0623	0.03963
																					1364	-0.24608	-0.03874	0.02014
																					1365	-0.23802	-0.0598	0.02562
																					1366	-0.23556	-0.06303	0.01941
																					1367	-0.2299	-0.05419	0.04846
																					1368	-0.22908	-0.05688	0.04822
																					1369	-0.24286	-0.06617	0.02943
																					1370	-0.23191	-0.0607	0.04759
																					1371	-0.22937	-0.04894	0.02583
																					1372	-0.23342	-0.04735	0.00926
																					1373	-0.23374	-0.04522	0.02904
																					1374	-0.22806	-0.05593	0.03625
																					1375	-0.22419	-0.0468	0.03104
																					1376	-0.2274	-0.04293	0.0273
																					1377	-0.20648	-0.05167	0.02376
																					1378	-0.22111	-0.05205	0.03138
																					1379	-0.20666	-0.05478	0.04969
																					1380	-0.22093	-0.06007	0.05683
																					1381	-0.21881	-0.0624	0.02446
																					1382	-0.20869	-0.04953	0.03165
																					1383	-0.2138	-0.05367	0.05992
																					1384	-0.21676	-0.05618	0.04711
																					1385	-0.20106	-0.05132	0.0364
																					1386	-0.20997	-0.04146	0.03669
																					1387	-0.19888	-0.059	0.03606
																					1388	-0.19851	-0.05495	0.04634
																					1389	-0.19703	-0.06087	0.0558
																					1390	-0.19182	-0.04918	0.04335
																					1391	-0.19222	-0.04827	0.048
																					1392	-0.20023	-0.04501	0.05778
																					1393	-0.20187	-0.05538	0.03384
																					1394	-0.20737	-0.04128	0.03671
																					1395	-0.18399	-0.03569	0.08074
																					1396	-0.20262	-0.05453	0.03162
																					1397	-0.19807	-0.04689	0.01903
																					1398	-0.18839	-0.04117	0.0033
																					1399	-0.18125	-0.04584	0.05642
																					1400	-0.18126	-0.05263	0.05905
																					1401	-0.19206	-0.05052	0.01389
																					1402	-0.1831	-0.05992	0.05022
																					1403	-0.18573	-0.04445	0.01165
																					1404	-0.18663	-0.05107	0.03367
																					1405	-0.18872	-0.04519	0.04489
																					1406	-0.19591	-0.05489	0.04926
																					1407	-0.16815	-0.03893	0.03247
																					1408	-0.17573	-0.04427	0.06569
																					1409	-0.19381	-0.04728	0.0261
																					1410	-0.17352	-0.05006	0.05457
																					1411	-0.18975	-0.03156	0.03223
																					1412	-0.17667	-0.04969	0.055
																					1413	-0.17754	-0.04782	0.02796
																					1414	-0.16154	-0.05848	0.0441
																					1415	-0.16526	-0.04711	0.04904
																					1416	-0.16469	-0.04524	0.05273
																					1417	-0.16908	-0.03955	0.02373
																					1418	-0.15844	-0.04404	0.02887
																					1419	-0.15641	-0.02626	0.04933
																					1420	-0.16544	-0.04756	0.04663
																					1421	-0.18016	-0.04597	0.03107
																					1422	-0.17095	-0.03577	0.01464
																					1423	-0.16788	-0.04683	0.05338
																					1424	-0.1558	-0.03833	0.02414
																					1425	-0.16555	-0.03877	0.06147
																					1426	-0.16491	-0.04401	0.03688
																					1427	-0.16195	-0.03522	0.02747
																					1428	-0.15297	-0.03434	0.04916
																					1429	-0.15637	-0.04632	0.03835
																					1430	-0.16158	-0.05217	0.05565
																					1431	-0.17152	-0.04788	0.02038
																					1432	-0.15463	-0.05012	0.02904
																					1433	-0.13351	-0.03214	0.03218
																					1434	-0.15665	-0.05487	0.06562
																					1435	-0.15034	-0.04438	0.05471
																					1436	-0.14515	-0.04924	0.04776
																					1437	-0.15834	-0.03446	0.0468
																					1438	-0.16152	-0.03586	0.01138
																					1439	-0.14849	-0.03884	0.03358
																					1440	-0.15066	-0.05277	0.04436
																					1441	-0.1347	-0.04486	0.06113
																					1442	-0.14814	-0.05057	0.02721
																					1443	-0.14886	-0.03453	0.01973
																					1444	-0.14898	-0.03861	0.04919
																					1445	-0.14364	-0.05078	0.04192
																					1446	-0.14344	-0.04131	0.02699
																					1447	-0.13171	-0.04225	0.03203
																					1448	-0.14331	-0.04666	0.03888
																					1449	-0.14332	-0.04989	0.06031
																					1450	-0.13622	-0.04774	0.02489
																					1451	-0.13478	-0.03687	0.06981
																					1452	-0.13168	-0.04414	0.04031
																					1453	-0.12629	-0.03396	0.04214
																					1454	-0.143	-0.05389	0.03814
																					1455	-0.14272	-0.04795	0.02926
																					1456	-0.13815	-0.04841	0.03295
																					1457	-0.12612	-0.04776	0.0288
																					1458	-0.12626	-0.05566	0.04431
																					1459	-0.13144	-0.05045	0.02853
																					1460	-0.12418	-0.04539	0.04634
																					1461	-0.13047	-0.03597	0.04166
																					1462	-0.14359	-0.044	0.0515
																					1463	-0.14125	-0.04216	0.03732
																					1464	-0.12167	-0.04309	0.03522
																					1465	-0.12715	-0.04042	0.04636
																					1466	-0.12863	-0.04826	0.04521
																					1467	-0.12675	-0.05016	0.01017
																					1468	-0.12395	-0.05183	0.04414
																					1469	-0.12423	-0.03648	0.03927
																					1470	-0.12473	-0.06048	0.03061
																					1471	-0.12126	-0.03175	0.04229
																					1472	-0.11777	-0.0525	0.05044
																					1473	-0.12116	-0.04121	0.02284
																					1474	-0.12876	-0.03454	0.00713
																					1475	-0.1208	-0.04891	0.00315
																					1476	-0.11013	-0.05357	0.0455
																					1477	-0.12085	-0.04973	0.00776
																					1478	-0.11896	-0.03637	0.0114
																					1479	-0.12684	-0.05304	0.04726
																					1480	-0.13298	-0.04845	0.03524
																					1481	-0.12221	-0.04486	0.01498
																					1482	-0.11262	-0.05216	0.04779
																					1483	-0.12389	-0.05053	0.03869
																					1484	-0.10693	-0.03769	0.03847
																					1485	-0.10446	-0.0468	0.00979
																					1486	-0.09495	-0.04864	0.04072
																					1487	-0.11752	-0.04459	0.01473
																					1488	-0.10301	-0.04626	0.03264
																					1489	-0.10876	-0.05866	0.04622
																					1490	-0.10699	-0.04774	0.05983
																					1491	-0.10005	-0.04805	0.03235
																					1492	-0.10996	-0.04297	0.05157
																					1493	-0.11406	-0.04337	0.03136
																					1494	-0.10406	-0.04459	0.02219
																					1495	-0.11136	-0.05444	0.03059
																					1496	-0.11878	-0.05692	0.01799
																					1497	-0.10469	-0.03556	0.0412
																					1498	-0.1008	-0.04477	0.000596128
																					1499	-0.11095	-0.05382	0.00892
																					1500	-0.10323	-0.05604	0.03551

## Sheet: Figure 5
Figure 5a											Figure 5b							Figure 5c											Figure 5d											Figure 5e
1.1618	-0.11123	1.14262	-4.54618	1.16261	0.05525	1.15387	0.85867	1.15287	1.0935		1.924	385.1	409.6	420.9	425.7	394.9		0.124	0.6148	0.124	-0.2527	0.124	1.561	0.124	2.127	0.124	5.456		-0.5148	0.92034	-1.31356	0.92029	-1.24564	0.99077	0.52358	0.80062	-0.18966	0.78026		1.44044	0.4	1.20925	0.4	0.91259	0.366	0.95971	0.33	0.91976	0.3
1.16121	-0.10804	1.14315	-4.20621	1.16176	0.05374	1.15362	0.83084	1.15255	1.06085		1.923	385	409.5	420.8	425.6	394.9		0.123	0.5454	0.123	-0.3553	0.123	1.418	0.123	1.911	0.123	5.135		-0.49969	0.91941	-1.29851	0.9193	-1.22522	0.98979	0.54055	0.79993	-0.17348	0.77937		1.44762	0.401	1.2188	0.401	0.92345	0.367	0.9697	0.331	0.92619	0.301
1.16048	-0.10422	1.14343	-3.88854	1.16084	0.05247	1.15321	0.8036	1.15204	1.0289		1.922	384.9	409.5	420.7	425.6	394.9		0.122	0.4901	0.122	-0.3831	0.122	1.315	0.122	1.746	0.122	4.854		-0.48252	0.91849	-1.28944	0.91832	-1.2036	0.98881	0.557	0.79924	-0.15741	0.7785		1.45484	0.402	1.2284	0.402	0.93409	0.368	0.98331	0.332	0.93268	0.302
1.15967	-0.10183	1.14363	-3.60828	1.1599	0.05143	1.15271	0.77695	1.15153	0.99763		1.921	384.9	409.4	420.7	425.5	394.9		0.121	0.4428	0.121	-0.3979	0.121	1.233	0.121	1.612	0.121	4.596		-0.46778	0.91756	-1.27786	0.91733	-1.18336	0.98783	0.57399	0.79857	-0.14102	0.77762		1.4621	0.403	1.23779	0.403	0.94463	0.369	0.99291	0.333	0.93917	0.303
1.15883	-0.0996	1.14366	-3.34793	1.15895	0.05072	1.15215	0.7509	1.15095	0.96705		1.92	384.9	409.4	420.6	425.5	394.8		0.12	0.4023	0.12	-0.4068	0.12	1.159	0.12	1.497	0.12	4.363		-0.45165	0.91664	-1.26591	0.91634	-1.16317	0.98685	0.59015	0.79789	-0.12483	0.77674		1.46938	0.404	1.24699	0.404	0.95521	0.37	1.00217	0.334	0.94557	0.304
1.15795	-0.09721	1.14363	-3.12182	1.15801	0.04952	1.15155	0.72544	1.1503	0.93716		1.919	384.9	409.3	420.5	425.5	394.8		0.119	0.3655	0.119	-0.4149	0.119	1.099	0.119	1.391	0.119	4.148		-0.43494	0.91573	-1.25556	0.91536	-1.14262	0.98587	0.60679	0.7972	-0.1087	0.77587		1.47654	0.405	1.25648	0.405	0.96586	0.371	1.01199	0.335	0.95207	0.305
1.15706	-0.0961	1.14354	-2.91561	1.15705	0.04841	1.15093	0.70057	1.14966	0.90795		1.918	384.9	409.2	420.5	425.4	394.8		0.118	0.3292	0.118	-0.4194	0.118	1.043	0.118	1.295	0.118	3.946		-0.41855	0.91481	-1.24046	0.91437	-1.12392	0.98489	0.62313	0.79652	-0.09292	0.77499		1.48416	0.406	1.26576	0.406	0.97681	0.372	1.0216	0.336	0.95861	0.306
1.15615	-0.09419	1.14337	-2.72611	1.1561	0.04785	1.15027	0.6763	1.14903	0.87944		1.917	384.9	409.2	420.4	425.4	394.8		0.117	0.2973	0.117	-0.426	0.117	0.9931	0.117	1.211	0.117	3.762		-0.40247	0.9139	-1.23007	0.91338	-1.10448	0.98391	0.64005	0.79585	-0.07741	0.77408		1.4915	0.407	1.27462	0.407	0.99198	0.373	1.03141	0.337	0.96506	0.307
1.15524	-0.08965	1.14314	-2.55653	1.15514	0.04705	1.14959	0.65262	1.14834	0.85161		1.916	384.8	409.2	420.3	425.4	394.8		0.116	0.2705	0.116	-0.4317	0.116	0.9479	0.116	1.133	0.116	3.594		-0.3851	0.913	-1.2158	0.9124	-1.0858	0.98294	0.65439	0.79513	-0.06191	0.77324		1.499	0.408	1.28398	0.408	1.00604	0.374	1.04139	0.338	0.97165	0.308
1.15432	-0.0914	1.14285	-2.39411	1.15418	0.0461	1.14889	0.62954	1.14762	0.82447		1.915	384.8	409.1	420.3	425.4	394.8		0.115	0.2462	0.115	-0.4398	0.115	0.9044	0.115	1.061	0.115	3.436		-0.36906	0.91208	-1.20424	0.91142	-1.06745	0.98196	0.67295	0.7945	-0.04633	0.77238		1.50664	0.409	1.2927	0.409	1.01953	0.375	1.05115	0.339	0.97827	0.309
1.15338	-0.08949	1.1425	-2.2492	1.15321	0.04562	1.14817	0.60705	1.14691	0.79802		1.914	384.8	409.1	420.3	425.3	394.8		0.114	0.2244	0.114	-0.4428	0.114	0.8664	0.114	0.996	0.114	3.288		-0.351	0.91119	-1.1902	0.91044	-1.04938	0.98098	0.68899	0.79381	-0.03067	0.77152		1.51495	0.41	1.30168	0.41	1.02938	0.376	1.06108	0.34	0.98484	0.31
1.15245	-0.08694	1.14213	-2.12341	1.15225	0.0447	1.14743	0.58515	1.14618	0.77226		1.913	384.7	409	420.2	425.2	394.8		0.113	0.2052	0.113	-0.4473	0.113	0.8296	0.113	0.9348	0.113	3.149		-0.33372	0.91029	-1.17445	0.90946	-1.03151	0.98001	0.70481	0.79312	-0.01541	0.77066		1.52257	0.411	1.31069	0.411	1.03981	0.377	1.07115	0.341	0.99167	0.311
1.15151	-0.08443	1.14173	-2.0008	1.15128	0.04409	1.14669	0.56385	1.14542	0.74719		1.912	384.7	409	420.1	425.1	394.8		0.112	0.1824	0.112	-0.452	0.112	0.7969	0.112	0.8802	0.112	3.018		-0.31821	0.90939	-1.15769	0.90848	-1.01384	0.97903	0.72144	0.79245	0.000118838	0.76978		1.5302	0.412	1.31952	0.412	1.04999	0.378	1.08099	0.342	0.99865	0.312
1.15057	-0.08476	1.14128	-1.88296	1.15031	0.0435	1.14592	0.54314	1.14466	0.7228		1.911	384.7	408.9	420	425.1	394.7		0.111	0.1652	0.111	-0.457	0.111	0.7646	0.111	0.8294	0.111	2.904		-0.30002	0.90851	-1.14103	0.90749	-0.99652	0.97806	0.73773	0.79177	0.01552	0.76892		1.53807	0.413	1.32818	0.413	1.06032	0.379	1.09132	0.343	1.00561	0.313
1.14963	-0.08253	1.1408	-1.78822	1.14934	0.04289	1.14515	0.52302	1.14387	0.69911		1.91	384.7	408.9	420	425.1	394.7		0.11	0.1478	0.11	-0.4672	0.11	0.731	0.11	0.7809	0.11	2.804		-0.28293	0.90761	-1.12545	0.90651	-0.97929	0.97709	0.75354	0.79108	0.03082	0.76805		1.54555	0.414	1.33706	0.414	1.07078	0.38	1.10106	0.344	1.01284	0.314
1.14868	-0.08145	1.14029	-1.69268	1.14837	0.04254	1.14436	0.5035	1.14309	0.6761		1.909	384.7	408.8	420	425	394.7		0.109	0.1339	0.109	-0.468	0.109	0.7045	0.109	0.7355	0.109	2.7		-0.2658	0.90673	-1.11178	0.90553	-0.96216	0.97611	0.77001	0.79041	0.04582	0.7672		1.55328	0.415	1.34635	0.415	1.08099	0.381	1.11093	0.345	1.01995	0.315
1.14773	-0.08016	1.13975	-1.60589	1.14739	0.04194	1.14356	0.48457	1.14232	0.65378		1.908	384.7	408.8	420	425	394.7		0.108	0.1158	0.108	-0.4702	0.108	0.681	0.108	0.6914	0.108	2.61		-0.24775	0.90585	-1.09716	0.90455	-0.94588	0.97514	0.78622	0.78973	0.06092	0.76634		1.56086	0.416	1.35526	0.416	1.09096	0.382	1.1209	0.346	1.02735	0.316
1.14678	-0.07817	1.1392	-1.52787	1.14642	0.04138	1.14276	0.46624	1.1415	0.63215		1.907	384.7	408.8	420	425	394.7		0.107	0.1	0.107	-0.4747	0.107	0.656	0.107	0.653	0.107	2.518		-0.23065	0.90497	-1.08126	0.90357	-0.92841	0.97417	0.80226	0.78904	0.07605	0.76553		1.56855	0.417	1.36361	0.417	1.1014	0.383	1.13066	0.347	1.03503	0.317
1.14582	-0.07786	1.13862	-1.45462	1.14544	0.04094	1.14194	0.4485	1.14067	0.6112		1.906	384.7	408.7	419.9	424.9	394.7		0.106	0.08759	0.106	-0.4757	0.106	0.6246	0.106	0.6162	0.106	2.435		-0.21341	0.9041	-1.06339	0.9026	-0.91257	0.9732	0.81877	0.78836	0.0913	0.76467		1.57669	0.418	1.37199	0.418	1.1116	0.384	1.14051	0.348	1.04258	0.318
1.14487	-0.07657	1.13802	-1.38694	1.14446	0.04064	1.14112	0.43135	1.13986	0.59095		1.905	384.7	408.7	419.9	424.9	394.7		0.105	0.07302	0.105	-0.4778	0.105	0.5982	0.105	0.5812	0.105	2.359		-0.1953	0.90324	-1.04701	0.90163	-0.89603	0.97223	0.83461	0.78768	0.10626	0.76382		1.58467	0.419	1.38021	0.419	1.12156	0.385	1.15045	0.349	1.05038	0.319
1.14391	-0.07404	1.13742	-1.32564	1.14348	0.04027	1.14029	0.4148	1.13902	0.57138		1.904	384.7	408.7	419.9	424.9	394.7		0.104	0.05923	0.104	-0.4788	0.104	0.5733	0.104	0.548	0.104	2.287		-0.17634	0.90238	-1.02925	0.90065	-0.87944	0.97126	0.85078	0.78699	0.12098	0.76295		1.59295	0.42	1.38846	0.42	1.1313	0.386	1.16047	0.35	1.05805	0.32
1.14295	-0.07521	1.13678	-1.26592	1.1425	0.03984	1.13945	0.39884	1.13819	0.5525		1.903	384.7	408.6	419.8	424.8	394.6		0.103	0.0482	0.103	-0.4799	0.103	0.5546	0.103	0.5178	0.103	2.226		-0.16014	0.90152	-1.01329	0.89968	-0.86353	0.97029	0.86688	0.78631	0.1359	0.76211		1.60076	0.421	1.39672	0.421	1.14145	0.387	1.17056	0.351	1.06558	0.321
1.14199	-0.07335	1.13612	-1.21417	1.14152	0.03928	1.1386	0.38347	1.13736	0.53431		1.902	384.7	408.6	419.8	424.8	394.6		0.102	0.03355	0.102	-0.4842	0.102	0.5304	0.102	0.4875	0.102	2.16		-0.14071	0.90068	-0.99462	0.89871	-0.84777	0.96932	0.88325	0.78562	0.15067	0.76126		1.60853	0.422	1.40518	0.422	1.15168	0.388	1.1807	0.352	1.07335	0.322
1.14103	-0.07246	1.13545	-1.16242	1.14054	0.03883	1.13775	0.3687	1.1365	0.51681		1.901	384.7	408.6	419.8	424.3	394.6		0.101	0.02324	0.101	-0.4856	0.101	0.5068	0.101	0.4601	0.101	2.102		-0.12398	0.89982	-0.97807	0.89773	-0.83249	0.96835	0.89926	0.78492	0.16541	0.76042		1.61627	0.423	1.4133	0.423	1.16167	0.389	1.19089	0.353	1.08135	0.323
1.14007	-0.07219	1.13476	-1.11146	1.13956	0.03841	1.13689	0.35452	1.13563	0.5		1.9	384.7	408.6	419.7	421.2	394.6		0.1	0.01189	0.1	-0.4888	0.1	0.4883	0.1	0.4352	0.1	2.037		-0.10575	0.89898	-0.9621	0.89677	-0.81662	0.96739	0.91559	0.78424	0.1801	0.75958		1.62397	0.424	1.42127	0.424	1.17173	0.39	1.20112	0.354	1.0892	0.324
1.1391	-0.07079	1.13406	-1.0707	1.13858	0.03826	1.13603	0.34094	1.13479	0.48387		1.899	384.7	408.6	419.7	416.8	394.6		0.099	0.00591	0.099	-0.4916	0.099	0.4712	0.099	0.4109	0.099	1.983		-0.08996	0.89812	-0.94216	0.8958	-0.80125	0.96642	0.93208	0.78355	0.19493	0.75872		1.63205	0.425	1.42927	0.425	1.18213	0.391	1.21139	0.355	1.09726	0.325
1.13814	-0.06996	1.13335	-1.03057	1.13759	0.03764	1.13516	0.33046	1.1339	0.47179		1.898	384.7	408.6	419.7	413.9	394.6		0.098	-0.00236	0.098	-0.4894	0.098	0.4465	0.098	0.3875	0.098	1.927		-0.07181	0.89729	-0.92552	0.89483	-0.78555	0.96547	0.94831	0.78285	0.20977	0.75793		1.64008	0.426	1.43712	0.426	1.19201	0.392	1.22194	0.356	1.10517	0.326
1.13717	-0.06779	1.13263	-0.9914	1.13661	0.03745	1.13429	0.32044	1.13304	0.45993		1.897	384.7	408.5	419.7	410.5	394.6		0.097	-0.0141	0.097	-0.4906	0.097	0.425	0.097	0.3662	0.097	1.873		-0.05402	0.89646	-0.90738	0.89387	-0.77015	0.9645	0.96551	0.78217	0.22444	0.75709		1.65108	0.427	1.44483	0.427	1.20194	0.393	1.23198	0.357	1.11327	0.327
1.1362	-0.0682	1.1319	-0.95462	1.13563	0.03718	1.13341	0.3108	1.13217	0.44854		1.896	384.7	408.5	419.7	407.5	394.6		0.096	-0.02434	0.096	-0.4932	0.096	0.4091	0.096	0.3463	0.096	1.825		-0.03725	0.89562	-0.88935	0.8929	-0.75499	0.96353	0.98189	0.78147	0.23882	0.75615		1.662	0.428	1.4524	0.428	1.21219	0.394	1.24254	0.358	1.12123	0.328
1.13523	-0.06751	1.13116	-0.9246	1.13464	0.03606	1.13252	0.3015	1.13128	0.43741		1.895	384.7	408.5	419.6	403.9	394.6		0.095	-0.0293	0.095	-0.498	0.095	0.3908	0.095	0.3288	0.095	1.784		-0.0178	0.89481	-0.86899	0.89194	-0.74035	0.96257	0.99757	0.78075	0.25297	0.75533		1.6696	0.429	1.46015	0.429	1.2222	0.395	1.2531	0.359	1.12905	0.329
1.13427	-0.06411	1.13039	-0.8883	1.13365	0.03714	1.13164	0.29256	1.13041	0.42659		1.894	384.7	408.5	419.6	399.8	394.6		0.094	-0.04135	0.094	-0.4977	0.094	0.3689	0.094	0.3114	0.094	1.739		-0.00118	0.89398	-0.85237	0.89098	-0.72553	0.96161	1.01505	0.78007	0.26707	0.75452		1.67761	0.43	1.46776	0.43	1.23198	0.396	1.2634	0.36	1.13735	0.33
1.1333	-0.06643	1.12963	-0.85955	1.13267	0.03641	1.13075	0.2839	1.12952	0.41622		1.893	384.7	408.5	419.5	397.8	394.6		0.093	-0.05041	0.093	-0.5012	0.093	0.3518	0.093	0.291	0.093	1.706		0.01669	0.89316	-0.83228	0.89002	-0.71066	0.96065	1.03096	0.77934	0.28142	0.7537		1.68368	0.431	1.47509	0.431	1.2418	0.397	1.27393	0.361	1.14551	0.331
1.13233	-0.06568	1.12886	-0.83296	1.13168	0.03607	1.12985	0.27553	1.12862	0.40628		1.892	384.7	408.4	419.5	394.2	394.6		0.092	-0.05758	0.092	-0.5044	0.092	0.3361	0.092	0.2778	0.092	1.68		0.03339	0.89234	-0.81446	0.88906	-0.69631	0.95969	1.04753	0.77863	0.29576	0.75295		1.69179	0.432	1.48244	0.432	1.25164	0.398	1.28488	0.362	1.15351	0.332
1.13136	-0.06528	1.12808	-0.80709	1.13069	0.03575	1.12895	0.26747	1.12772	0.39646		1.891	384.8	408.4	419.5	391.9	394.6		0.091	-0.06632	0.091	-0.5068	0.091	0.3188	0.091	0.2608	0.091	1.642		0.04964	0.89153	-0.79497	0.88811	-0.68174	0.95873	1.06484	0.77794	0.31011	0.7521		1.7001	0.433	1.48982	0.433	1.26126	0.399	1.29535	0.363	1.16167	0.333
1.13039	-0.06529	1.12728	-0.78177	1.12971	0.03562	1.12805	0.25969	1.12684	0.38699		1.89	384.8	408.4	419.5	388	394.6		0.09	-0.07207	0.09	-0.5071	0.09	0.3024	0.09	0.2461	0.09	1.602		0.06789	0.89074	-0.77514	0.88716	-0.66726	0.95778	1.08122	0.77721	0.32442	0.75123		1.70825	0.434	1.49721	0.434	1.27091	0.4	1.30621	0.364	1.16997	0.334
1.12942	-0.06423	1.12648	-0.75772	1.12872	0.03522	1.12715	0.25218	1.12593	0.37792		1.889	384.8	408.4	419.5	385.5	394.6		0.089	-0.07735	0.089	-0.5087	0.089	0.2854	0.089	0.2334	0.089	1.563		0.08647	0.88995	-0.75675	0.88621	-0.65324	0.95682	1.09766	0.77648	0.33864	0.75035		1.716	0.435	1.50433	0.435	1.28103	0.401	1.31702	0.365	1.1784	0.335
1.12845	-0.06438	1.12569	-0.73639	1.12773	0.03504	1.12624	0.24494	1.12502	0.36907		1.888	384.8	408.4	419.5	382.9	394.6		0.088	-0.08767	0.088	-0.5077	0.088	0.2689	0.088	0.2205	0.088	1.529		0.10252	0.88914	-0.73739	0.88526	-0.63812	0.95587	1.11482	0.77577	0.35279	0.7496		1.72419	0.436	1.51135	0.436	1.29048	0.402	1.32797	0.366	1.18667	0.336
1.12747	-0.06307	1.12487	-0.71401	1.12674	0.03472	1.12532	0.23796	1.12413	0.36041		1.887	384.8	408.4	419.5	380	394.6		0.087	-0.09216	0.087	-0.5076	0.087	0.2479	0.087	0.209	0.087	1.491		0.11924	0.88834	-0.718	0.88431	-0.62573	0.95491	1.13	0.77502	0.36675	0.74868		1.73247	0.437	1.51825	0.437	1.30016	0.403	1.33885	0.367	1.19507	0.337
1.1265	-0.06305	1.12405	-0.69395	1.12575	0.03455	1.12441	0.23117	1.12321	0.35209		1.886	384.8	408.3	419.5	376.6	394.6		0.086	-0.09956	0.086	-0.5097	0.086	0.2337	0.086	0.1946	0.086	1.457		0.13494	0.88754	-0.69729	0.88337	-0.61083	0.95396	1.14803	0.77431	0.38051	0.74785		1.7406	0.438	1.52517	0.438	1.31006	0.404	1.34967	0.368	1.20249	0.338
1.12552	-0.06212	1.12323	-0.67643	1.12476	0.03438	1.12349	0.22461	1.1223	0.34404		1.885	384.8	408.3	419.5	373.8	394.7		0.085	-0.1104	0.085	-0.5121	0.085	0.2183	0.085	0.1822	0.085	1.426		0.15325	0.88677	-0.67961	0.88242	-0.59706	0.953	1.16513	0.77358	0.3946	0.7471		1.74842	0.439	1.53199	0.439	1.31994	0.405	1.36078	0.369	1.21085	0.339
1.12455	-0.06169	1.1224	-0.65828	1.12377	0.03431	1.12257	0.21829	1.12139	0.33631		1.884	384.9	408.3	419.5	371.1	394.7		0.084	-0.1166	0.084	-0.5163	0.084	0.2012	0.084	0.1689	0.084	1.398		0.1711	0.886	-0.65905	0.88148	-0.58278	0.95205	1.18215	0.77283	0.40868	0.74631		1.75626	0.44	1.53895	0.44	1.3298	0.406	1.37162	0.37	1.22246	0.34
1.12357	-0.0611	1.12155	-0.63822	1.12278	0.03396	1.12164	0.21218	1.12045	0.32883		1.883	384.9	408.3	419.5	367.3	394.7		0.083	-0.1252	0.083	-0.5185	0.083	0.1881	0.083	0.1568	0.083	1.365		0.18753	0.88521	-0.64034	0.88055	-0.56888	0.9511	1.1981	0.77208	0.42263	0.74547		1.7644	0.441	1.5458	0.441	1.33945	0.407	1.38256	0.371	1.22994	0.341
1.12259	-0.06018	1.12071	-0.6215	1.12179	0.0338	1.12072	0.2063	1.11954	0.3214		1.882	384.9	408.3	419.4	365.8	394.7		0.082	-0.1274	0.082	-0.5169	0.082	0.176	0.082	0.147	0.082	1.336		0.20463	0.88445	-0.61973	0.87961	-0.55555	0.95015	1.21617	0.77134	0.43654	0.74458		1.77254	0.442	1.55218	0.442	1.34928	0.408	1.39393	0.372	1.23779	0.342
1.12161	-0.0601	1.11986	-0.6074	1.1208	0.03354	1.11979	0.20058	1.11862	0.31421		1.881	384.9	408.3	419.4	363.4	394.8		0.081	-0.1352	0.081	-0.52	0.081	0.1632	0.081	0.1364	0.081	1.311		0.22173	0.88368	-0.60012	0.87868	-0.54175	0.94921	1.23266	0.77059	0.45034	0.74374		1.78082	0.443	1.55871	0.443	1.35889	0.409	1.40483	0.373	1.24576	0.343
1.12064	-0.05862	1.11901	-0.59323	1.11981	0.03339	1.11886	0.19504	1.11769	0.30738		1.88	384.9	408.3	419.3	360	394.8		0.08	-0.1371	0.08	-0.5248	0.08	0.1484	0.08	0.1278	0.08	1.28		0.23814	0.88292	-0.58006	0.87775	-0.52853	0.94826	1.24908	0.76982	0.46414	0.74289		1.78916	0.444	1.5649	0.444	1.36884	0.41	1.41547	0.374	1.25382	0.344
1.11966	-0.05908	1.11815	-0.57906	1.11882	0.03313	1.11793	0.18969	1.11677	0.30064		1.879	385	408.3	419.3	358.4	394.8		0.079	-0.1458	0.079	-0.5254	0.079	0.1285	0.079	0.1186	0.079	1.256		0.25275	0.88212	-0.5595	0.87683	-0.51492	0.94731	1.26643	0.76907	0.478	0.74213		1.79741	0.445	1.57113	0.445	1.37894	0.411	1.42635	0.375	1.26198	0.345
1.11868	-0.05799	1.1173	-0.56744	1.11783	0.03306	1.117	0.18451	1.11584	0.29411		1.878	384.9	408.3	419.3	354.5	394.7		0.078	-0.1537	0.078	-0.5225	0.078	0.1143	0.078	0.1108	0.078	1.235		0.27001	0.88138	-0.54058	0.8759	-0.50192	0.94637	1.28368	0.76831	0.49158	0.74123		1.8053	0.446	1.57749	0.446	1.38917	0.412	1.43823	0.376	1.26998	0.346
1.1177	-0.05778	1.11644	-0.55533	1.11684	0.03288	1.11606	0.1795	1.11491	0.2878		1.877	385	408.3	419.3	351.6	394.8		0.077	-0.161	0.077	-0.526	0.077	0.09751	0.077	0.1047	0.077	1.211		0.28568	0.8806	-0.5205	0.87498	-0.48842	0.94543	1.30032	0.76752	0.50526	0.74048		1.81311	0.447	1.58354	0.447	1.39933	0.413	1.44932	0.377	1.27852	0.347
1.11672	-0.0571	1.11556	-0.54336	1.11584	0.03281	1.11512	0.17466	1.11397	0.28158		1.876	385	408.3	419.3	348.1	394.8		0.076	-0.1637	0.076	-0.5224	0.076	0.08341	0.076	0.09697	0.076	1.184		0.30331	0.87985	-0.50169	0.87406	-0.47539	0.94448	1.31804	0.76676	0.51908	0.73971		1.82092	0.448	1.58973	0.448	1.40909	0.414	1.45969	0.378	1.28646	0.348
1.11574	-0.05727	1.11469	-0.52924	1.11485	0.03265	1.11418	0.16997	1.11304	0.27555		1.875	385	408.3	419.2	345.1	394.8		0.075	-0.1691	0.075	-0.523	0.075	0.07097	0.075	0.09106	0.075	1.156		0.31909	0.87909	-0.48185	0.87315	-0.46224	0.94355	1.33363	0.76596	0.53285	0.73879		1.82885	0.449	1.59616	0.449	1.4183	0.415	1.46953	0.379	1.29403	0.349
1.11476	-0.05586	1.11381	-0.5176	1.11386	0.03252	1.11324	0.16544	1.1121	0.26976		1.874	385	408.3	419.2	341.8	394.9		0.074	-0.1745	0.074	-0.5222	0.074	0.05734	0.074	0.08428	0.074	1.129		0.33538	0.87835	-0.46274	0.87224	-0.44899	0.9426	1.34922	0.76516	0.54639	0.73791		1.83683	0.45	1.60228	0.45	1.427	0.416	1.47756	0.38	1.30211	0.35
1.11378	-0.0563	1.11293	-0.50788	1.11287	0.03225	1.11229	0.16106	1.11117	0.26402		1.873	385	408.3	419.2	338.3	394.9		0.073	-0.1814	0.073	-0.5278	0.073	0.0449	0.073	0.07704	0.073	1.107		0.35271	0.87762	-0.44273	0.87133	-0.43586	0.94167	1.36698	0.76438	0.56001	0.73703		1.84504	0.451	1.60799	0.451	1.43521	0.417	1.4853	0.381	1.31027	0.351
1.1128	-0.05553	1.11204	-0.49771	1.11188	0.03229	1.11135	0.1568	1.11024	0.25854		1.872	385.1	408.3	419.2	335.5	394.8		0.072	-0.1875	0.072	-0.5233	0.072	0.02662	0.072	0.07081	0.072	1.079		0.3688	0.87688	-0.42216	0.87042	-0.42276	0.94073	1.38347	0.76358	0.5733	0.73621		1.85272	0.452	1.61374	0.452	1.44311	0.418	1.49164	0.382	1.31827	0.352
1.11182	-0.05567	1.11115	-0.48793	1.11088	0.0322	1.1104	0.15269	1.10929	0.25324		1.871	385.1	408.3	419.2	331.9	394.9		0.071	-0.1908	0.071	-0.5174	0.071	0.01615	0.071	0.06522	0.071	1.059		0.38147	0.87609	-0.40215	0.86952	-0.40999	0.93979	1.39984	0.76276	0.58694	0.73546		1.8604	0.453	1.61962	0.453	1.4524	0.419	1.50079	0.383	1.32654	0.353
1.11084	-0.05489	1.11026	-0.47801	1.10989	0.032	1.10945	0.14869	1.10834	0.24804		1.87	385.1	408.2	419.2	329	394.9		0.07	-0.199	0.07	-0.522	0.07	0.00504	0.07	0.0605	0.07	1.044		0.397	0.87534	-0.38247	0.86862	-0.39724	0.93886	1.41717	0.76196	0.60035	0.73472		1.86812	0.454	1.62531	0.454	1.44917	0.42	1.50974	0.384	1.33465	0.354
1.10985	-0.05438	1.10937	-0.46682	1.1089	0.03192	1.1085	0.14484	1.1074	0.24297		1.869	385.1	408.2	419.2	326.1	394.9		0.069	-0.2063	0.069	-0.5161	0.069	-0.00591	0.069	0.05498	0.069	1.024		0.41399	0.87461	-0.36369	0.86773	-0.38441	0.93793	1.43356	0.76114	0.61368	0.73386		1.87604	0.455	1.63094	0.455	1.44778	0.421	1.5193	0.385	1.34282	0.355
1.10887	-0.0539	1.10847	-0.45896	1.1079	0.03174	1.10755	0.14111	1.10645	0.23802		1.868	385.1	408.2	419.1	323.7	395		0.068	-0.2076	0.068	-0.5248	0.068	-0.01804	0.068	0.04829	0.068	1.003		0.42932	0.87387	-0.34394	0.86684	-0.37171	0.937	1.44913	0.76031	0.62706	0.73299		1.88377	0.456	1.63649	0.456	1.45194	0.422	1.52943	0.386	1.35025	0.356
1.10789	-0.05318	1.10756	-0.45135	1.10691	0.03159	1.1066	0.1375	1.1055	0.23316		1.867	385.2	408.2	419.1	321.4	395		0.067	-0.2138	0.067	-0.5321	0.067	-0.03434	0.067	0.04222	0.067	0.9808		0.44544	0.87314	-0.3247	0.86596	-0.35912	0.93607	1.46671	0.7595	0.64064	0.73216		1.89154	0.457	1.64246	0.457	1.45864	0.423	1.54045	0.387	1.35832	0.357
1.1069	-0.05326	1.10666	-0.44331	1.10592	0.03151	1.10564	0.134	1.10456	0.22846		1.866	385.2	408.2	419.1	319.2	395		0.066	-0.2164	0.066	-0.5336	0.066	-0.04789	0.066	0.03883	0.066	0.9608		0.46192	0.87241	-0.30559	0.86506	-0.34657	0.93514	1.48303	0.75867	0.65438	0.73123		1.89949	0.458	1.64826	0.458	1.46538	0.424	1.55182	0.388	1.36698	0.358
1.10592	-0.05326	1.10576	-0.43639	1.10492	0.03131	1.10469	0.1306	1.10361	0.22393		1.865	385.2	408.2	419.2	316.5	395		0.065	-0.2258	0.065	-0.5206	0.065	-0.05955	0.065	0.03419	0.065	0.9445		0.47644	0.87166	-0.28686	0.86418	-0.33397	0.93421	1.49731	0.75782	0.66747	0.73044		1.9073	0.459	1.65369	0.459	1.47276	0.425	1.56312	0.389	1.37566	0.359
1.10494	-0.05295	1.10485	-0.42771	1.10393	0.03109	1.10373	0.1273	1.10266	0.21944		1.864	385.2	408.2	419.2	313.2	395		0.064	-0.2319	0.064	-0.5189	0.064	-0.07152	0.064	0.02907	0.064	0.9285		0.49174	0.87093	-0.26809	0.8633	-0.3214	0.93329	1.51457	0.75699	0.68071	0.72959		1.91519	0.46	1.65906	0.46	1.48244	0.426	1.57438	0.39	1.38453	0.36
1.10395	-0.05255	1.10393	-0.41982	1.10293	0.03107	1.10277	0.12411	1.10172	0.21509		1.863	385.2	408.2	419.2	310.1	395.1		0.063	-0.2357	0.063	-0.5229	0.063	-0.08459	0.063	0.02647	0.063	0.9126		0.50544	0.87016	-0.24927	0.86242	-0.30879	0.93236	1.53065	0.75614	0.69375	0.72875
1.10297	-0.05191	1.10302	-0.41306	1.10194	0.03095	1.10181	0.12101	1.10075	0.21091		1.862	385.3	408.2	419.3	307.7	395		0.062	-0.2416	0.062	-0.5285	0.062	-0.09578	0.062	0.02276	0.062	0.8949		0.52199	0.86945	-0.23052	0.86155	-0.2964	0.93144	1.54394	0.75527	0.7073	0.72799
1.10198	-0.05175	1.10211	-0.40693	1.10095	0.03088	1.10085	0.11802	1.0998	0.20674		1.861	385.3	408.2	418.9	305.3	395		0.061	-0.2492	0.061	-0.5285	0.061	-0.1111	0.061	0.01764	0.061	0.8792		0.53638	0.8687	-0.21251	0.86068	-0.28437	0.93052	1.56102	0.75443	0.7205	0.72716
1.10099	-0.0508	1.10119	-0.40072	1.09995	0.03079	1.09989	0.11512	1.09885	0.20268		1.86	385.3	408.2	415.4	302.5	395.1		0.06	-0.2554	0.06	-0.5286	0.06	-0.126	0.06	0.013	0.06	0.8602		0.55302	0.86799	-0.19351	0.85982			1.57584	0.75356	0.73356	0.7262
1.10001	-0.05135	1.10027	-0.39363	1.09896	0.03054	1.09893	0.11232	1.09789	0.19877		1.859	385.4	408.2	411.7	300.2	395.1		0.059	-0.2593	0.059	-0.5311	0.059	-0.1376	0.059	0.00859	0.059	0.8459		0.56782	0.86726	-0.1751	0.85895			1.58894	0.75267	0.7468	0.72534
1.09903	-0.05064	1.09934	-0.38774	1.09796	0.03042	1.09796	0.10963	1.09694	0.19491		1.858	385.4	408.2	409.3	297.9	395.1		0.058	-0.2627	0.058	-0.5306	0.058	-0.1496	0.058	0.00536	0.058	0.8316		0.58255	0.86652	-0.15724	0.85808			1.60407	0.7518	0.7605	0.72454
1.09804	-0.05072	1.09842	-0.38177	1.09697	0.03024	1.097	0.10699	1.09599	0.19121		1.857	385.4	408.2	404.8	295.1	395.1		0.057	-0.2677	0.057	-0.5319	0.057	-0.1595	0.057	0.00347	0.057	0.8143		0.59723	0.86578	-0.1385	0.85723			1.61739	0.75092	0.77384	0.72367
1.09705	-0.05016	1.09749	-0.37627	1.09598	0.03012	1.09603	0.10445	1.09502	0.18762		1.856	385.5	408.2	404.2	292.7	395.1		0.056	-0.2744	0.056	-0.5327	0.056	-0.1698	0.056	0.00291	0.056	0.8002		0.613	0.86507	-0.12069	0.85638			1.63254	0.75004	0.78684	0.72288
1.09607	-0.05024	1.09656	-0.37006	1.09498	0.02998	1.09506	0.10198	1.09407	0.18402		1.855	385.5	408.2	401.3	290.3	395.1		0.055	-0.2799	0.055	-0.5374	0.055	-0.1828	0.055	-0.0009452	0.055	0.7845		0.62843	0.86434	-0.1033	0.85552			1.6469	0.74915	0.80013	0.72202
1.09508	-0.04984	1.09562	-0.36449	1.09398	0.03003	1.09409	0.09957	1.09311	0.18055		1.854	385.5	408.3	397.5	287.9	395.1		0.054	-0.2868	0.054	-0.5296	0.054	-0.1968	0.054	-0.00355	0.054	0.7618		0.64126	0.86358	-0.08523	0.85468			1.65966	0.74825	0.81325	0.72113
1.09409	-0.04944	1.09468	-0.35796	1.09299	0.02979	1.09313	0.09724	1.09214	0.17716		1.853	385.6	408.3	393.4	286.2	395.2		0.053	-0.2947	0.053	-0.531	0.053	-0.2113	0.053	-0.00441	0.053	0.7467		0.65778	0.86287	-0.06746	0.85383			1.67251	0.74735	0.82653	0.72033
1.09311	-0.04952	1.09375	-0.35305	1.092	0.02972	1.09216	0.09496	1.09118	0.17385		1.852	385.6	408.2	388.8	283.8	395.1		0.052	-0.3003	0.052	-0.5303	0.052	-0.2195	0.052	-0.00544	0.052	0.7295		0.67199	0.86214	-0.05056	0.85299			1.6879	0.74646	0.83961	0.71944
1.09212	-0.04896	1.09282	-0.34865	1.091	0.02958	1.09119	0.09277	1.09023	0.17061		1.851	385.6	408.3	384.9	281.4	395.2		0.051	-0.3058	0.051	-0.53	0.051	-0.23	0.051	-0.00851	0.051	0.7141		0.68705	0.86141	-0.03329	0.85215			1.69894	0.74555	0.85255	0.71852
1.09113	-0.04865	1.09188	-0.34362	1.09001	0.02939	1.09021	0.09061	1.08926	0.16748		1.85	385.7	408.3	380.7	278.7	395.2		0.05	-0.3084	0.05	-0.5329	0.05	-0.2439	0.05	-0.01119	0.05	0.7029		0.7024	0.86068	-0.01605	0.85131			1.71059	0.74462	0.8658	0.71771
1.09014	-0.04817	1.09094	-0.33815	1.08901	0.02924	1.08924	0.08853	1.08829	0.16437		1.849	385.7	408.3	377.4	276.5	395.2		0.049	-0.3172	0.049	-0.5401	0.049	-0.256	0.049	-0.01441	0.049	0.6856				0.00125	0.85048			1.72404	0.74372	0.8789	0.71692
1.08915	-0.04809	1.09	-0.33338	1.08802	0.02914	1.08827	0.08651	1.08733	0.16135		1.848	385.7	408.2	374.1	274.2	395.3		0.048	-0.3213	0.048	-0.5375	0.048	-0.2639	0.048	-0.01615	0.048	0.6672								1.73445	0.74279	0.89184	0.71601
1.08816	-0.04753	1.08906	-0.32878	1.08702	0.02896	1.0873	0.08454	1.08636	0.15841		1.847	385.7	408.3	371.2	272	395.3		0.047	-0.3323	0.047	-0.5277	0.047	-0.2795	0.047	-0.01568	0.047	0.6542								1.74651	0.74187	0.90458	0.71526
1.08718	-0.04769	1.08811	-0.32353	1.08602	0.02895	1.08632	0.08263	1.0854	0.15545		1.846	385.7	408.3	368.4	269.5	395.3		0.046	-0.3379	0.046	-0.5325	0.046	-0.2921	0.046	-0.01922	0.046	0.6388								1.75951	0.74096	0.91766	0.71431
1.08619	-0.04753	1.08717	-0.31983	1.08503	0.02854	1.08535	0.08077	1.08444	0.15259		1.845	385.8	408.3	367.6	266.9	395.3		0.045	-0.3398	0.045	-0.5349	0.045	-0.3016	0.045	-0.01961	0.045	0.6247								1.76965	0.74002	0.93072	0.71338
1.0852	-0.04745	1.08622	-0.3156	1.08403	0.02862	1.08437	0.07896	1.08347	0.14985		1.844	385.8	408.3	363.3	264.3	395.3		0.044	-0.3497	0.044	-0.5438	0.044	-0.3151	0.044	-0.02308	0.044	0.607								1.77904	0.73908	0.94385	0.7125
1.08421	-0.04745	1.08527	-0.31086	1.08304	0.02835	1.0834	0.0772	1.0825	0.14712		1.843	385.8	408.3	359.6	262.5	395.4		0.043	-0.3569	0.043	-0.5378	0.043	-0.3264	0.043	-0.02292	0.043	0.5953								1.79175	0.73816	0.95714	0.71161
1.08322	-0.04697	1.08432	-0.3058	1.08204	0.0282	1.08242	0.07548	1.08153	0.14449		1.842	385.9	408.3	355.6	259.7	395.4		0.042	-0.3611	0.042	-0.5376	0.042	-0.3385	0.042	-0.02639	0.042	0.5828								1.80219	0.73722	0.97002	0.71068
1.08224	-0.04697	1.08337	-0.3026	1.08105	0.028	1.08144	0.07382	1.08056	0.14196		1.841	385.9	408.3	352	256.8	395.4		0.041	-0.3685	0.041	-0.5383	0.041	-0.3498	0.041	-0.02718	0.041	0.5705								1.81002	0.73627
1.08125	-0.04658	1.08241	-0.29928	1.08005	0.02776	1.08047	0.07219	1.07959	0.13941		1.84	385.9	408.3	348.7	255	395.4		0.04	-0.3767	0.04	-0.546	0.04	-0.3654	0.04	-0.02725	0.04	0.5524								1.82437	0.73536
1.08025	-0.04594	1.08146	-0.29427	1.07906	0.02771	1.07949	0.07062	1.07862	0.13698		1.839	386	408.3	345.3	254.2	395.4		0.039	-0.3853	0.039	-0.542	0.039	-0.3779	0.039	-0.02804	0.039	0.538								1.83435	0.73441
1.07926	-0.04586	1.08051	-0.29068	1.07806	0.02752	1.07851	0.06908	1.07765	0.13457		1.838	386	408.3	341.9	251.6	395.5		0.038	-0.3915	0.038	-0.5392	0.038	-0.3887	0.038	-0.02922	0.038	0.5216								1.84192	0.73346
1.07827	-0.04546	1.07955	-0.28416	1.07707	0.0274	1.07753	0.06759	1.07668	0.13215		1.837	386.1	408.3	337.6	248.9	395.5		0.037	-0.394	0.037	-0.5397	0.037	-0.4	0.037	-0.03088	0.037	0.5051								1.85562	0.73253
1.07728	-0.04538	1.0786	-0.284	1.07607	0.02708	1.07655	0.06613	1.07571	0.12984		1.836	386.1	408.3	334.8	246.3	395.5		0.036	-0.3994	0.036	-0.5486	0.036	-0.4104	0.036	-0.03182	0.036	0.4943								1.86584	0.73159
1.0763	-0.04538	1.07764	-0.28097	1.07507	0.02694	1.07558	0.06472	1.07474	0.12761		1.835	386.1	408.3	332	244.4	395.6		0.035	-0.4049	0.035	-0.5462	0.035	-0.4231	0.035	-0.03245	0.035	0.4795								1.87391	0.73063
1.0753	-0.04514	1.07668	-0.27707	1.07408	0.02662	1.07459	0.06336	1.07377	0.12539		1.834	386.2	408.3	330.7	242.3	395.6		0.034	-0.4153	0.034	-0.5459	0.034	-0.4336	0.034	-0.03419	0.034	0.4644
1.07432	-0.04498	1.07573	-0.27365	1.07308	0.0265	1.07362	0.06203	1.07279	0.12323		1.833	386.2	408.3	330.5	240.1	395.6		0.033	-0.4196	0.033	-0.5497	0.033	-0.442	0.033	-0.03489	0.033	0.4505
1.07333	-0.04459	1.07477	-0.26967	1.07209	0.02633	1.07263	0.06074	1.07182	0.12114		1.832	386.2	408.3	327.3	238.2	395.6		0.032	-0.423	0.032	-0.5591	0.032	-0.4536	0.032	-0.03482	0.032	0.4347
1.07233	-0.04435	1.0738	-0.266	1.07109	0.02609	1.07165	0.05946	1.07085	0.11904		1.831	386.2	408.3	324.2	236.2	395.6		0.031	-0.4338	0.031	-0.5462	0.031	-0.4648	0.031	-0.03379	0.031	0.4142
1.07134	-0.04411	1.07284	-0.26298	1.07009	0.02592	1.07067	0.05824	1.06987	0.117		1.83	386.3	408.4	321.8	234.1	395.7		0.03	-0.4415	0.03	-0.5519	0.03	-0.4785	0.03	-0.03584	0.03	0.3994
1.07035	-0.04355	1.07188	-0.26035	1.0691	0.02569	1.06969	0.05703	1.0689	0.11508		1.829	386.3	408.4	318.8	231.6	395.7		0.029	-0.4482	0.029	-0.5534	0.029	-0.484	0.029	-0.0356	0.029	0.3818
1.06936	-0.04379	1.07091	-0.25756	1.0681	0.02544	1.0687	0.05587	1.06792	0.11307		1.828	386.3	408.4	315.6	229.2	395.7		0.028	-0.4572	0.028	-0.5576	0.028	-0.498	0.028	-0.03616	0.028	0.3636
1.06837	-0.04363	1.06995	-0.2539	1.06711	0.02524	1.06772	0.05473	1.06695	0.11113		1.827	386.4	408.4	312	227.4	395.7		0.027	-0.4636	0.027	-0.5571	0.027	-0.5095	0.027	-0.03765	0.027	0.3448
1.06739	-0.04355	1.069	-0.25096	1.06611	0.02499	1.06674	0.05362	1.06597	0.10922		1.826	386.4	408.4	308.9	225.2	395.8		0.026	-0.4701	0.026	-0.5604	0.026	-0.5173	0.026	-0.036	0.026	0.3281
1.06639	-0.04323	1.06803	-0.24785	1.06512	0.02474	1.06575	0.05255	1.065	0.10737		1.825	386.4	408.4	305.9	223.1	395.7		0.025	-0.4779	0.025	-0.5588	0.025	-0.5314	0.025	-0.03742	0.025	0.3093
1.0654	-0.04323	1.06706	-0.24419	1.06412	0.02436	1.06477	0.05151	1.06402	0.10555		1.824	386.5	408.5	302.6	221.6	395.7		0.024	-0.4832	0.024	-0.5612	0.024	-0.5424	0.024	-0.03875	0.024	0.29
1.06441	-0.04275	1.06609	-0.2426	1.06312	0.0242	1.06378	0.0505	1.06304	0.10381		1.823	386.5	408.5	300.2	219.6	395.8		0.023	-0.4895	0.023	-0.5644	0.023	-0.5563	0.023	-0.03899	0.023	0.2735
1.06341	-0.04252	1.06513	-0.24029	1.06213	0.02393	1.0628	0.04951	1.06207	0.10207		1.822	386.6	408.5	296.9	217.3	395.8		0.022	-0.5006	0.022	-0.566	0.022	-0.5697	0.022	-0.03923	0.022	0.2512
1.06242	-0.04228	1.06415	-0.23654	1.06113	0.02354	1.06181	0.04855	1.06109	0.10036		1.821	386.6	408.5	293.9	215.5	395.8		0.021	-0.5032	0.021	-0.5697	0.021	-0.5783	0.021	-0.03844	0.021	0.2297
1.06143	-0.0422	1.06319	-0.23527	1.06014	0.02341	1.06083	0.04761	1.06011	0.09871		1.82	386.6	408.5	291.6	213.3	395.9		0.02	-0.5123	0.02	-0.5693	0.02	-0.5894	0.02	-0.04017	0.02	0.2084
1.06044	-0.04196	1.06221	-0.23121	1.05914	0.02295	1.05984	0.04671	1.05913	0.09705		1.819	386.7	408.5	288.6	211.7	395.9		0.019	-0.5221	0.019	-0.5651	0.019	-0.6005	0.019	-0.04072	0.019	0.1858
1.05945	-0.0418	1.06124	-0.22842	1.05815	0.02277	1.05885	0.04582	1.05815	0.09542		1.818	386.7	408.5	286.1	209.9	395.9		0.018	-0.5289	0.018	-0.5663	0.018	-0.6086	0.018	-0.04135	0.018	0.1641
1.05845	-0.04156	1.06027	-0.22627	1.05715	0.02242	1.05787	0.04494	1.05717	0.09388		1.817	386.8	408.5	283.9	207.9	395.9		0.017	-0.5406	0.017	-0.5715	0.017	-0.6239	0.017	-0.0434	0.017	0.1405
1.05746	-0.04132	1.0593	-0.22293	1.05616	0.02209	1.05688	0.0441	1.0562	0.09231		1.816	386.8	408.6	282	206.1	396		0.016	-0.5467	0.016	-0.5744	0.016	-0.6354	0.016	-0.04458	0.016	0.1155
1.05647	-0.04108	1.05832	-0.22062	1.05516	0.02171	1.05589	0.04329	1.05522	0.09078		1.815	386.8	408.6	278.8	204	396		0.015	-0.5551	0.015	-0.567	0.015	-0.6476	0.015	-0.04309	0.015	0.09027
1.05548	-0.04068	1.05735	-0.21895	1.05417	0.02127	1.05491	0.04251	1.05423	0.08931		1.814	386.8	408.6	275.6	201.9	396		0.014	-0.5666	0.014	-0.5728	0.014	-0.6545	0.014	-0.0449	0.014	0.06426
1.05448	-0.04053	1.05638	-0.21624	1.05317	0.02104	1.05392	0.04176	1.05326	0.08786		1.813	386.9	408.6	272.4	200.6	396.1		0.013	-0.5736	0.013	-0.5734	0.013	-0.6666	0.013	-0.04435	0.013	0.03857
1.05349	-0.04045	1.0554	-0.21298	1.05217	0.0206	1.05293	0.041	1.05227	0.08645		1.812	386.9	408.6	269	198.5	396.1		0.012	-0.5829	0.012	-0.5719	0.012	-0.6771	0.012	-0.04506	0.012	0.01446
1.0525	-0.04045	1.05443	-0.21115	1.05118	0.02017	1.05195	0.04028	1.05129	0.08507		1.811	387	408.6	266	196.4	396.1		0.011	-0.5902	0.011	-0.5766	0.011	-0.6851	0.011	-0.04758	0.011	-0.01406
1.0515	-0.04005	1.05345	-0.20836	1.05018	0.01966	1.05096	0.03956	1.05032	0.08373		1.81	387	408.7	263.8	194.2	396.1		0.01	-0.5974	0.01	-0.5776	0.01	-0.6977	0.01	-0.04671	0.01	-0.04305
1.05051	-0.03989	1.05247	-0.20605	1.04919	0.01935	1.04997	0.03886	1.04933	0.08234		1.809	387	408.7	261.8	192.7	396.1		0.009	-0.6051	0.009	-0.58	0.009	-0.7091	0.009	-0.04632	0.009	-0.07306
1.04952	-0.03941	1.05149	-0.2035	1.04819	0.01887	1.04898	0.03817	1.04835	0.08104		1.808	387	408.7	259.2	192	396.2		0.008	-0.6151	0.008	-0.582	0.008	-0.7203	0.008	-0.04813	0.008	-0.1063
1.04853	-0.03909	1.05052	-0.20199	1.0472	0.01849	1.04799	0.03749	1.04737	0.07973		1.807	387.1	408.7	257.4	190.3	396.2		0.007	-0.6224	0.007	-0.586	0.007	-0.7372	0.007	-0.04718	0.007	-0.1387
1.04753	-0.03854	1.04954	-0.19881	1.0462	0.01796	1.047	0.03684	1.04639	0.07847		1.806	387.1	408.7	253.9	188.8	396.2		0.006	-0.6361	0.006	-0.5923	0.006	-0.7454	0.006	-0.04726	0.006	-0.1732
1.04654	-0.03854	1.04857	-0.19729	1.04521	0.01754	1.04601	0.0362	1.04541	0.07725		1.805	387.2	408.7	251.4	186.9	396.3		0.005	-0.6408	0.005	-0.5905	0.005	-0.7575	0.005	-0.04789	0.005	-0.2087
1.04554	-0.03838	1.04759	-0.19522	1.04421	0.01708	1.04502	0.03559	1.04443	0.07602		1.804	387.2	408.7	248.9	185	396.3		0.004	-0.6483	0.004	-0.5985	0.004	-0.7687	0.004	-0.04899	0.004	-0.2454
1.04455	-0.0383	1.04661	-0.19347	1.04322	0.01638	1.04404	0.03498	1.04344	0.07485		1.803	387.3	408.7	246.1	183.1	396.3		0.003	-0.6567	0.003	-0.6032	0.003	-0.7807	0.003	-0.04939	0.003	-0.2852
1.04356	-0.03854	1.04563	-0.19124	1.04222	0.01596	1.04304	0.03438	1.04246	0.0737		1.802	387.3	408.7	243.2	181.2	396.4		0.002	-0.6669	0.002	-0.591	0.002	-0.7964	0.002	-0.04836	0.002	-0.3255
1.04257	-0.03838	1.04466	-0.18941	1.04123	0.01541	1.04205	0.0338	1.04148	0.07256		1.801	387.4	408.7	240.5	179.7	396.4		0.001	-0.6772	0.001	-0.5969	0.001	-0.8092	0.001	-0.05057	0.001	-0.3675
1.04158	-0.03806	1.04368	-0.18766	1.04024	0.01486	1.04107	0.03323	1.0405	0.07146		1.8	387.3	408.7	238.8	178.2	396.4		0	-0.6862	0	-0.6004	0	-0.8225	0	-0.05128	0	-0.4096
1.04058	-0.03798	1.0427	-0.18567	1.03924	0.01429	1.04007	0.03269	1.03951	0.07037		1.799	387.4	408.8	238	176.4	396.4		-0.001	-0.6953	-0.001	-0.6037	-0.001	-0.8313	-0.001	-0.05041	-0.001	-0.452
1.03959	-0.03782	1.04171	-0.18296	1.03825	0.01366	1.03908	0.03215	1.03853	0.0693		1.798	387.4	408.8	235.5	174.6	396.4		-0.002	-0.708	-0.002	-0.5999	-0.002	-0.8437	-0.002	-0.05175	-0.002	-0.4956
1.03859	-0.0375	1.04073	-0.18073	1.03725	0.01299	1.0381	0.03162	1.03755	0.06826		1.797	387.5	408.8	233.1	172.9	396.5		-0.003	-0.717	-0.003	-0.5988	-0.003	-0.8537	-0.003	-0.05301	-0.003	-0.5419
1.0376	-0.0371	1.03975	-0.17858	1.03626	0.01234	1.0371	0.03112	1.03656	0.06722		1.796	387.5	408.8	233	171.1	396.5		-0.004	-0.7265	-0.004	-0.6038	-0.004	-0.8688	-0.004	-0.05183	-0.004	-0.5941
1.0366	-0.03662	1.03877	-0.17739	1.03527	0.01166	1.03611	0.03062	1.03558	0.06621		1.795	387.6	408.8	229.6	169.4	396.5		-0.005	-0.7356	-0.005	-0.6093	-0.005	-0.8859	-0.005	-0.0549	-0.005	-0.6462
1.03561	-0.03686	1.03779	-0.17556	1.03427	0.01095	1.03512	0.03014	1.0346	0.06524		1.794	387.6	408.9	227.1	167.9	396.5		-0.006	-0.7446	-0.006	-0.6073	-0.006	-0.8961	-0.006	-0.05522	-0.006	-0.6994
1.03462	-0.03639	1.03681	-0.17357	1.03328	0.01025	1.03413	0.02968	1.03361	0.06427		1.793	387.7	408.9	224.3	166.1	396.5		-0.007	-0.7517	-0.007	-0.6094	-0.007	-0.9112	-0.007	-0.05648	-0.007	-0.7506
1.03362	-0.03623	1.03583	-0.17277	1.03229	0.0095	1.03314	0.02923	1.03263	0.06334		1.792	387.7	408.9	221.8	164.3	396.5		-0.008	-0.7651	-0.008	-0.6134	-0.008	-0.9202	-0.008	-0.0564	-0.008	-0.8069
1.03263	-0.03631	1.03484	-0.1699	1.03129	0.00871	1.03215	0.02879	1.03164	0.06242		1.791	387.7	408.9	219.2	162.8	396.6		-0.009	-0.7762	-0.009	-0.6136	-0.009	-0.9353	-0.009	-0.05955	-0.009	-0.866
1.03163	-0.03599	1.03385	-0.16688	1.0303	0.00795	1.03116	0.02837	1.03065	0.06151		1.79	387.8	408.9	216.7	161.2	396.6		-0.01	-0.7871	-0.01	-0.6165	-0.01	-0.9453	-0.01	-0.05986	-0.01	-0.9273
1.03064	-0.03599	1.03287	-0.16553	1.02931	0.00716	1.03017	0.02799	1.02968	0.06063		1.789	387.8	408.9	214.3	159.5	396.7		-0.011	-0.8013	-0.011	-0.6189	-0.011	-0.9609	-0.011	-0.05931	-0.011	-0.9897
1.02965	-0.03591	1.03189	-0.16393	1.02831	0.00619	1.02918	0.0276	1.02869	0.05972		1.788	387.8	408.9	212.9	158	396.7		-0.012	-0.8095	-0.012	-0.6285	-0.012	-0.9775	-0.012	-0.06435	-0.012	-1.052
1.02865	-0.03559	1.03091	-0.16322	1.02732	0.00543	1.02818	0.02723	1.0277	0.05885		1.787	387.9	409	210.9	157.1	396.8		-0.013	-0.8208	-0.013	-0.6314	-0.013	-0.9909	-0.013	-0.06711	-0.013	-1.121
1.02766	-0.03543	1.02992	-0.16146	1.02633	0.00458	1.02719	0.02687	1.02672	0.058		1.786	387.9	409	208.7	155.5	396.8		-0.014	-0.8339	-0.014	-0.6332	-0.014	-1.006	-0.014	-0.06884	-0.014	-1.19
1.02666	-0.03559	1.02894	-0.15987	1.02533	0.00355	1.0262	0.02652	1.02573	0.0572		1.785	387.9	409	206.6	154	396.9		-0.015	-0.8453	-0.015	-0.6348	-0.015	-1.021	-0.015	-0.0701	-0.015	-1.263
1.02567	-0.03511	1.02796	-0.15892	1.02434	0.0025	1.02521	0.02617	1.02474	0.05642		1.784	387.9	409	204.3	152.6	396.9		-0.016	-0.8559	-0.016	-0.6425	-0.016	-1.034	-0.016	-0.07207	-0.016	-1.335
1.02467	-0.03503	1.02697	-0.15653	1.02335	0.00168	1.02421	0.02584	1.02376	0.05561		1.783	388	409	202.1	151.4	397		-0.017	-0.8668	-0.017	-0.6359	-0.017	-1.053	-0.017	-0.07365	-0.017	-1.411
1.02368	-0.03503	1.02599	-0.15486	1.02236	0.000541401	1.02322	0.02552	1.02277	0.05486		1.782	388.1	409	200.1	150	397		-0.018	-0.8776	-0.018	-0.6452	-0.018	-1.064	-0.018	-0.07751	-0.018	-1.489
1.02269	-0.03479	1.025	-0.15358	1.02137	-0.000613057	1.02223	0.02522	1.02179	0.05407		1.781	388.1	409	197.9	148.4	397		-0.019	-0.89	-0.019	-0.6448	-0.019	-1.077	-0.019	-0.07885	-0.019	-1.572
1.02169	-0.03455	1.02402	-0.15191	1.02038	-0.00155	1.02124	0.02492	1.0208	0.05331		1.78	388.1	409.1	195.7	146.6	397		-0.02	-0.9037	-0.02	-0.651	-0.02	-1.091	-0.02	-0.08042	-0.02	-1.658
1.0207	-0.03447	1.02303	-0.15032	1.01938	-0.00268	1.02025	0.02461	1.01981	0.05258		1.779	388.2	409.1	193.7	145.3	397.1		-0.021	-0.9172	-0.021	-0.6513	-0.021	-1.107	-0.021	-0.08452	-0.021	-1.746
1.0197	-0.03471	1.02205	-0.14904	1.01839	-0.00396	1.01925	0.02432	1.01883	0.05176		1.778	388.2	408.2	191.4	143.8	397.1		-0.022	-0.9294	-0.022	-0.6513	-0.022	-1.129	-0.022	-0.0861	-0.022	-1.837
1.01871	-0.03471	1.02107	-0.14912	1.0174	-0.00503	1.01826	0.02404	1.01784	0.05107		1.777	388.3	402	189.2	142.3	397.1		-0.023	-0.9384	-0.023	-0.6622	-0.023	-1.143	-0.023	-0.0909	-0.023	-1.932
1.01772	-0.03424	1.02008	-0.14697	1.01641	-0.00635	1.01727	0.02379	1.01685	0.05038		1.776	388.3	396.3	188.7	140.8	397.1		-0.024	-0.9531	-0.024	-0.6673	-0.024	-1.157	-0.024	-0.09531	-0.024	-2.029
1.01673	-0.03447	1.0191	-0.14538	1.01542	-0.00765	1.01628	0.02356	1.01587	0.04971		1.775	388.4	390.7	186.4	139.3	397.2		-0.025	-0.9661	-0.025	-0.6766	-0.025	-1.172	-0.025	-0.09823	-0.025	-2.131
1.01573	-0.03408	1.01811	-0.14347	1.01443	-0.00883	1.01528	0.02332	1.01489	0.04901		1.774	388.4	386.6	184.3	137.8	397.2		-0.026	-0.9828	-0.026	-0.667	-0.026	-1.189	-0.026	-0.09996	-0.026	-2.233
1.01473	-0.03384	1.01712	-0.14228	1.01344	-0.01029	1.01429	0.02309	1.0139	0.04839		1.773	388.5	381.4	182	136.7	397.3		-0.027	-0.995	-0.027	-0.6688	-0.027	-1.204	-0.027	-0.1047	-0.027	-2.339
1.01374	-0.03384	1.01614	-0.14116	1.01245	-0.01174	1.01329	0.02288	1.01291	0.04771		1.772	388.5	375.7	179.7	135.2	397.3		-0.028	-1.009	-0.028	-0.6747	-0.028	-1.218	-0.028	-0.1071	-0.028	-2.451
1.01274	-0.03352	1.01515	-0.13965	1.01146	-0.01312	1.0123	0.02267	1.01192	0.04703		1.771	388.5	371.4	177.6	133.7	397.3		-0.029	-1.022	-0.029	-0.6798	-0.029	-1.239	-0.029	-0.1124	-0.029	-2.572
1.01174	-0.0332	1.01416	-0.13846	1.01047	-0.01459	1.01131	0.02247	1.01093	0.0464		1.77	388.5	366.2	175.4	132.6	397.4		-0.03	-1.037	-0.03	-0.6847	-0.03	-1.256	-0.03	-0.1133	-0.03	-2.697
1.01075	-0.03328	1.01318	-0.1375	1.00949	-0.01625	1.01032	0.02228	1.00995	0.04578		1.769	388.5	361.4	173.2	131.4	397.4		-0.031	-1.05	-0.031	-0.6927	-0.031	-1.275	-0.031	-0.114	-0.031	-2.827
1.00976	-0.03352	1.01219	-0.13631	1.0085	-0.01777	1.00932	0.0221	1.00896	0.04516		1.768	388.6	356.6	171.1	130	397.4		-0.032	-1.065	-0.032	-0.6981	-0.032	-1.289	-0.032	-0.1175	-0.032	-2.964
1.00876	-0.03288	1.0112	-0.13503	1.00751	-0.01945	1.00833	0.02193	1.00797	0.04456		1.767	388.6	351.7	169.6	128.6	397.5		-0.033	-1.08	-0.033	-0.6981	-0.033	-1.307	-0.033	-0.121	-0.033	-3.112
1.00777	-0.03256	1.01022	-0.13447	1.00652	-0.02117	1.00733	0.02178	1.00698	0.04395		1.766	388.7	346.7	167.8	127.2	397.5		-0.034	-1.093	-0.034	-0.7002	-0.034	-1.327	-0.034	-0.1254	-0.034	-3.27
1.00677	-0.03232	1.00923	-0.13392	1.00554	-0.02287	1.00634	0.02163	1.006	0.04331		1.765	388.7	342	165.8	125.8	397.6		-0.035	-1.11	-0.035	-0.7093	-0.035	-1.346	-0.035	-0.1301	-0.035	-3.436
1.00577	-0.03256	1.00824	-0.1328	1.00455	-0.02457	1.00534	0.02148	1.00501	0.04272		1.764	388.8	337.6	163.8	124.4	397.6		-0.036	-1.121	-0.036	-0.708	-0.036	-1.364	-0.036	-0.1334	-0.036	-3.611
1.00478	-0.0328	1.00725	-0.13193	1.00356	-0.02661	1.00435	0.02133	1.00402	0.04216		1.763	388.8	333.3	161.9	123.1	397.6		-0.037	-1.139	-0.037	-0.7133	-0.037	-1.38	-0.037	-0.1418	-0.037	-3.787
1.00379	-0.03264	1.00627	-0.13033	1.00258	-0.02832	1.00336	0.0212	1.00303	0.04161		1.762	388.9	328.2	159.9	121.9	397.7		-0.038	-1.152	-0.038	-0.714	-0.038	-1.399	-0.038	-0.1467	-0.038	-3.977
1.00279	-0.03272	1.00527	-0.12818	1.00159	-0.03032	1.00236	0.02107	1.00204	0.0411		1.761	388.9	323.8	158	120.5	397.7		-0.039	-1.167	-0.039	-0.724	-0.039	-1.418	-0.039	-0.1504	-0.039	-4.175
1.0018	-0.03217	1.00429	-0.12842	1.0006	-0.03231	1.00137	0.02095	1.00106	0.04056		1.76	389	319.2	156.1	119.2	397.7		-0.04	-1.186	-0.04	-0.7303	-0.04	-1.443	-0.04	-0.1556	-0.04	-4.382
1.0008	-0.03169	1.0033	-0.12795	0.99962	-0.03459	1.00038	0.02084	1.00007	0.03996		1.759	389	315.4	154.2	118	397.8		-0.041	-1.199	-0.041	-0.7307	-0.041	-1.461	-0.041	-0.1624	-0.041	-4.595
0.9998	-0.03193	1.00231	-0.12611	0.99863	-0.03657	0.99938	0.02072	0.99908	0.03946		1.758	389	311.2	152.4	117	397		-0.042	-1.212	-0.042	-0.7441	-0.042	-1.48	-0.042	-0.1688	-0.042	-4.816
0.99881	-0.03137	1.00133	-0.12548	0.99765	-0.0389	0.99839	0.02062	0.99809	0.03893		1.757	389.1	307	150.8	115.7	387.3		-0.043	-1.231	-0.043	-0.7426	-0.043	-1.499	-0.043	-0.1743	-0.043	-5.041
0.99781	-0.03145	1.00034	-0.12389	0.99666	-0.0411	0.9974	0.02053	0.99711	0.03841		1.756	389.1	302.9	149	114.6	375.8		-0.044	-1.248	-0.044	-0.7516	-0.044	-1.521	-0.044	-0.1792	-0.044	-5.273
0.99682	-0.03057	0.99935	-0.12261	0.99568	-0.04349	0.9964	0.02043	0.99611	0.03796		1.755	389.2	298.5	147.3	113.3	366.9		-0.045	-1.264	-0.045	-0.7477	-0.045	-1.541	-0.045	-0.1857	-0.045	-5.514
0.99582	-0.03073	0.99836	-0.12205	0.9947	-0.0458	0.9954	0.02034	0.99513	0.03745		1.754	389.2	294.4	145.5	112.1	358		-0.046	-1.277	-0.046	-0.7506	-0.046	-1.562	-0.046	-0.1912	-0.046	-5.758
0.99483	-0.03089	0.99737	-0.1203	0.99371	-0.04834	0.99441	0.02027	0.99414	0.03698		1.753	389.2	289.7	143.7	110.8	348.8		-0.047	-1.297	-0.047	-0.7604	-0.047	-1.582	-0.047	-0.1995	-0.047	-6.007
0.99383	-0.03049	0.99638	-0.12006	0.99273	-0.05091	0.99342	0.02021	0.99315	0.03653		1.752	389.2	285.7	142	109.6	342.1		-0.048	-1.317	-0.048	-0.7663	-0.048	-1.605	-0.048	-0.2063	-0.048	-6.259
0.99284	-0.03089	0.99539	-0.11943	0.99175	-0.05352	0.99242	0.02016	0.99216	0.03603		1.751	389.3	281.9	140.3	108.4	335.5		-0.049	-1.338	-0.049	-0.7694	-0.049	-1.63	-0.049	-0.2112	-0.049	-6.521
0.99184	-0.03057	0.9944	-0.11791	0.99077	-0.05619	0.99143	0.02011	0.99117	0.03556		1.75	389.3	277.8	138.9	107.2	329.6		-0.05	-1.351	-0.05	-0.7765	-0.05	-1.647	-0.05	-0.2193	-0.05	-6.791
0.99085	-0.03089	0.99342	-0.11783	0.98979	-0.05887	0.99043	0.02006	0.99018	0.03515		1.749	389.4	274.3	137.1	105.9	322.1		-0.051	-1.369	-0.051	-0.7838	-0.051	-1.675	-0.051	-0.2275	-0.051	-7.059
0.98985	-0.03057	0.99244	-0.11855	0.98881	-0.06184	0.98944	0.02002	0.98919	0.0347		1.748	389.4	270.5	135.7	104.9	315		-0.052	-1.384	-0.052	-0.7859	-0.052	-1.7	-0.052	-0.234	-0.052	-7.33
0.98886	-0.03057	0.99145	-0.11768	0.98783	-0.06475	0.98844	0.01998	0.98821	0.03425		1.747	389.5	266.7	134	104	307.6		-0.053	-1.404	-0.053	-0.7975	-0.053	-1.723	-0.053	-0.2451	-0.053	-7.606
0.98786	-0.03081	0.99046	-0.1168	0.98685	-0.06779	0.98745	0.01996	0.98721	0.03386		1.746	389.5	263.5	132.2	102.9	301.6		-0.054	-1.423	-0.054	-0.7976	-0.054	-1.746	-0.054	-0.252	-0.054	-7.888
0.98687	-0.03049	0.98948	-0.1172	0.98587	-0.07104	0.98645	0.01995	0.98622	0.03344		1.745	389.6	259.8	130.5	101.9	296.3		-0.055	-1.444	-0.055	-0.7988	-0.055	-1.768	-0.055	-0.2616	-0.055	-8.175
0.98587	-0.03065	0.98848	-0.11553	0.98489	-0.07412	0.98546	0.01996	0.98524	0.03303		1.744	389.6	256.6	129	100.7	294.1		-0.056	-1.461	-0.056	-0.806	-0.056	-1.791	-0.056	-0.2709	-0.056	-8.456
0.98488	-0.03018	0.9875	-0.11545	0.98392	-0.07746	0.98447	0.01996	0.98425	0.03262		1.743	389.6	253	127.4	99.56	290.5		-0.057	-1.478	-0.057	-0.8102	-0.057	-1.814	-0.057	-0.2815	-0.057	-8.742
0.98388	-0.03025	0.98651	-0.11545	0.98294	-0.08081	0.98347	0.01996	0.98326	0.03222		1.742	389.7	249.8	125.9	98.61	285.5		-0.058	-1.501	-0.058	-0.8212	-0.058	-1.841	-0.058	-0.2914	-0.058	-9.031
0.98289	-0.03025	0.98552	-0.11489	0.98196	-0.08424	0.98247	0.01996	0.98227	0.03181		1.741	389.7	246.5	124.6	97.48	280.8		-0.059	-1.515	-0.059	-0.8321	-0.059	-1.868	-0.059	-0.3019	-0.059	-9.327
0.98189	-0.0301	0.98453	-0.11393	0.98098	-0.08776	0.98148	0.01997	0.98127	0.03145		1.74	389.8	243.2	123.1	96.48	275.8		-0.06	-1.536	-0.06	-0.8352	-0.06	-1.89	-0.06	-0.3132	-0.06	-9.625
0.9809	-0.03033	0.98354	-0.11346	0.98001	-0.09139	0.98048	0.01998	0.98028	0.03103		1.739	389.7	239.8	121.9	95.46	271.3		-0.061	-1.557	-0.061	-0.8428	-0.061	-1.919	-0.061	-0.3236	-0.061	-9.93
0.9799	-0.03018	0.98255	-0.11226	0.97903	-0.09511	0.97949	0.01999	0.9793	0.03061		1.738	389.8	236.5	121	94.43	266.3		-0.062	-1.584	-0.062	-0.8516	-0.062	-1.941	-0.062	-0.3341	-0.062	-10.24
0.97891	-0.03081	0.98156	-0.11234	0.97806	-0.09891	0.9785	0.02002	0.97831	0.03028		1.737	389.9	233.2	119.1	93.33	261.9		-0.063	-1.601	-0.063	-0.8564	-0.063	-1.972	-0.063	-0.3446	-0.063	-10.55
0.97791	-0.0297	0.98058	-0.11194	0.97709	-0.10283	0.9775	0.02005	0.97732	0.02989		1.736	389.9	230.1	117.7	92.32	257.8		-0.064	-1.622	-0.064	-0.8612	-0.064	-1.997	-0.064	-0.3569	-0.064	-10.84
0.97691	-0.03002	0.97959	-0.11274	0.97611	-0.10689	0.9765	0.02007	0.97633	0.02954		1.735	389.9	227.1	116	91.28	255.6		-0.065	-1.641	-0.065	-0.8754	-0.065	-2.024	-0.065	-0.3684	-0.065	-11.15
0.97592	-0.02978	0.97861	-0.11258	0.97514	-0.11088	0.97551	0.02011	0.97533	0.02918		1.734	390	223.8	114.5	90.21	250.6		-0.066	-1.663	-0.066	-0.8777	-0.066	-2.049	-0.066	-0.3832	-0.066	-11.47
0.97492	-0.0297	0.97762	-0.1125	0.97417	-0.11533	0.97451	0.02016	0.97435	0.0289		1.733	390	220.8	113	89.43	246		-0.067	-1.685	-0.067	-0.878	-0.067	-2.079	-0.067	-0.3957	-0.067	-11.79
0.97393	-0.02978	0.97663	-0.11178	0.9732	-0.11952	0.97352	0.02021	0.97336	0.02854		1.732	390	217.9	111.5	88.61	242		-0.068	-1.703	-0.068	-0.8824	-0.068	-2.104	-0.068	-0.4086	-0.068	-12.11
0.97294	-0.0297	0.97564	-0.11194	0.97223	-0.12405	0.97252	0.02026	0.97237	0.02819		1.731	390.1	215.3	110	87.64	238.4		-0.069	-1.725	-0.069	-0.8925	-0.069	-2.131	-0.069	-0.4228	-0.069	-12.42
0.97194	-0.0297	0.97466	-0.11234	0.97126	-0.12877	0.97153	0.02032	0.97138	0.02784		1.73	390.1	212.3	108.9	86.67	235.2		-0.07	-1.746	-0.07	-0.9004	-0.07	-2.163	-0.07	-0.4383	-0.07	-12.75
0.97094	-0.02978	0.97367	-0.11218	0.97029	-0.13345	0.97053	0.02038	0.97039	0.02753		1.729	390.2	209.3	107.9	85.72	232		-0.071	-1.77	-0.071	-0.9092	-0.071	-2.189	-0.071	-0.4542	-0.071	-13.08
0.96995	-0.0297	0.97269	-0.11282	0.96932	-0.13825	0.96954	0.02045	0.9694	0.02715		1.728	390.2	206.5	106.4	84.71	228.4		-0.072	-1.79	-0.072	-0.9188	-0.072	-2.216	-0.072	-0.4684	-0.072	-13.41
0.96895	-0.02954	0.9717	-0.11282	0.96835	-0.14307	0.96854	0.02053	0.96841	0.02681		1.727	390.3	203.5	105	83.81	224.9		-0.073	-1.815	-0.073	-0.9266	-0.073	-2.242	-0.073	-0.4854	-0.073	-13.74
0.96796	-0.02962	0.97071	-0.11234	0.96739	-0.14824	0.96755	0.02062	0.96742	0.02647		1.726	390.3	200.8	103.6	82.81	221.5		-0.074	-1.839	-0.074	-0.9341	-0.074	-2.266	-0.074	-0.5021	-0.074	-14.07
0.96696	-0.02954	0.96972	-0.1121	0.96642	-0.15342	0.96655	0.02071	0.96642	0.02617		1.725	390.4	198.1	102.5	81.93	218.1		-0.075	-1.859	-0.075	-0.9418	-0.075	-2.293	-0.075	-0.5158	-0.075	-14.4
0.96598	-0.02978	0.96876	-0.11218	0.96547	-0.1589	0.96557	0.0208	0.96545	0.02592		1.724	390.4	195.6	101.2	80.98	215.2		-0.076	-1.884	-0.076	-0.9505	-0.076	-2.325	-0.076	-0.5326	-0.076	-14.73
0.96499	-0.0297	0.96777	-0.11234	0.9645	-0.16446	0.96457	0.02091	0.96446	0.02554		1.723	390.4	192.9	99.81	80.11	212.9		-0.077	-1.904	-0.077	-0.9652	-0.077	-2.353	-0.077	-0.553	-0.077	-15.07
0.96398	-0.02938	0.96678	-0.11282	0.96353	-0.17011	0.96357	0.021	0.96346	0.02523		1.722	390.5	190.3	98.48	79.18	209.6		-0.078	-1.927	-0.078	-0.9673	-0.078	-2.378	-0.078	-0.574	-0.078	-15.41
0.96299	-0.02946	0.9658	-0.11473	0.96257	-0.17575	0.96257	0.02109	0.96248	0.0249		1.721	390.5	187.7	97.2	78.35	206.5		-0.079	-1.951	-0.079	-0.9786	-0.079	-2.41	-0.079	-0.5949	-0.079	-15.77
0.96199	-0.02938	0.96481	-0.11497	0.96161	-0.18164	0.96158	0.0212	0.96149	0.0246		1.72	390.6	185.2	95.89	77.41	203.4		-0.08	-1.978	-0.08	-0.9916	-0.08	-2.44	-0.08	-0.6146	-0.08	-16.13
0.96099	-0.02962	0.96382	-0.116	0.96065	-0.18774	0.96058	0.0213	0.96049	0.02429		1.719	390.6	182.8	94.74	76.56	200.4		-0.081	-2.002	-0.081	-0.9941	-0.081	-2.467	-0.081	-0.6337	-0.081	-16.49
0.96	-0.02962	0.96284	-0.11624	0.95969	-0.19381	0.95959	0.02141	0.9595	0.02395		1.718	390.7	180.5	93.51	75.74	197.2		-0.082	-2.028	-0.082	-1.005	-0.082	-2.5	-0.082	-0.6571	-0.082	-16.87
0.959	-0.02994	0.96185	-0.11664	0.95873	-0.20018	0.95859	0.02153	0.95851	0.02362		1.717	390.7	177.8	92.32	74.89	194.3		-0.083	-2.051	-0.083	-1.016	-0.083	-2.529	-0.083	-0.6803	-0.083	-17.24
0.95801	-0.02994	0.96087	-0.11704	0.95778	-0.2067	0.95759	0.02164	0.95752	0.02337		1.716	390.8	175.3	91.13	74.06	191.3		-0.084	-2.074	-0.084	-1.023	-0.084	-2.559	-0.084	-0.7037	-0.084	-17.61
0.95701	-0.03049	0.95989	-0.11847	0.95682	-0.2132	0.9566	0.02177	0.95653	0.02307		1.715	390.9	172.8	89.93	73.19	189		-0.085	-2.101	-0.085	-1.032	-0.085	-2.588	-0.085	-0.7276	-0.085	-17.98
0.95602	-0.03033	0.9589	-0.11815	0.95587	-0.22044	0.9556	0.02188	0.95554	0.02282		1.714	387.2	170.4	88.8	72.48	186.2		-0.086	-2.125	-0.086	-1.041	-0.086	-2.619	-0.086	-0.7522	-0.086	-18.39
0.95502	-0.03073	0.95791	-0.11919	0.95491	-0.22654	0.95461	0.02201	0.95454	0.02266		1.713	368.8	168	87.63	71.98	183.1		-0.087	-2.153	-0.087	-1.055	-0.087	-2.652	-0.087	-0.7793	-0.087	-18.79
0.95403	-0.03073	0.95693	-0.12134	0.95396	-0.2341	0.95361	0.02214	0.95356	0.0224		1.712	353.5	165.6	86.51	71.46	180.2		-0.088	-2.177	-0.088	-1.059	-0.088	-2.685	-0.088	-0.805	-0.088	-19.19
0.95303	-0.03041	0.95595	-0.12205	0.953	-0.2413	0.95261	0.02225	0.95256	0.02212		1.711	339.5	163.6	85.33	70.63	177.2		-0.089	-2.202	-0.089	-1.069	-0.089	-2.716	-0.089	-0.8332	-0.089	-19.58
0.95204	-0.03121	0.95497	-0.12317	0.95205	-0.24898	0.95162	0.02237	0.95157	0.02191		1.71	329.6	161.1	84.24	69.85	174.6		-0.09	-2.225	-0.09	-1.083	-0.09	-2.75	-0.09	-0.8622	-0.09	-19.94
0.95105	-0.03081	0.954	-0.12564	0.9511	-0.25668	0.95062	0.02249	0.95058	0.0216		1.709	318.2	159	83.16	69.01	172.7		-0.091	-2.254	-0.091	-1.094	-0.091	-2.78	-0.091	-0.8914	-0.091	-20.38
0.95005	-0.03049	0.95302	-0.12739	0.95015	-0.26428	0.94963	0.02261	0.94959	0.02132		1.708	310.1	157	82.09	68.06	170.2		-0.092	-2.278	-0.092	-1.101	-0.092	-2.809	-0.092	-0.9212	-0.092	-20.72
0.94906	-0.03129	0.95204	-0.1293	0.94921	-0.27237	0.94863	0.02275	0.9486	0.02109		1.707	302.2	154.9	81.03	67.29	167.8		-0.093	-2.301	-0.093	-1.116	-0.093	-2.841	-0.093	-0.9534	-0.093	-21.02
0.94806	-0.03201	0.95106	-0.13105	0.94826	-0.28034	0.94763	0.02289	0.94761	0.02086		1.706	292.8	152.8	80.05	66.36	165.1		-0.094	-2.329	-0.094	-1.125	-0.094	-2.872	-0.094	-0.985	-0.094	-21.4
0.94707	-0.03177	0.95009	-0.1332	0.94732	-0.28877	0.94664	0.02302	0.94662	0.02064		1.705	286	150.6	79	65.62	162.5		-0.095	-2.354	-0.095	-1.132	-0.095	-2.905	-0.095	-1.018	-0.095	-21.86
0.94608	-0.03185	0.9491	-0.1336	0.94637	-0.29705	0.94565	0.02316	0.94562	0.02042		1.704	279	148.7	77.96	65	160.4		-0.096	-2.38	-0.096	-1.147	-0.096	-2.94	-0.096	-1.054	-0.096	-22.28
0.94508	-0.03217	0.94813	-0.13694	0.94543	-0.30589	0.94465	0.0233	0.94463	0.0202		1.703	276.1	146.6	76.98	64.64	157.9		-0.097	-2.406	-0.097	-1.161	-0.097	-2.969	-0.097	-1.086	-0.097	-22.68
0.94409	-0.03264	0.94715	-0.13869	0.94448	-0.31465	0.94365	0.02344	0.94365	0.01994		1.702	267.7	144.7	76.01	63.96	156.1		-0.098	-2.435	-0.098	-1.172	-0.098	-3.005	-0.098	-1.121	-0.098	-23.1
0.94309	-0.03296	0.94618	-0.14116	0.94355	-0.32373	0.94266	0.02358	0.94265	0.01971		1.701	261.4	142.7	75.01	63.22	153.5		-0.099	-2.459	-0.099	-1.183	-0.099	-3.035	-0.099	-1.159	-0.099	-23.52
0.9421	-0.03296	0.94521	-0.14498	0.94261	-0.33312	0.94166	0.02371	0.94166	0.01947		1.7	255.8	141	74.08	62.49	151.2		-0.1	-2.49	-0.1	-1.197	-0.1	-3.069	-0.1	-1.198	-0.1	-23.99
0.94111	-0.03336	0.94422	-0.14514	0.94167	-0.34268	0.94067	0.02384	0.94068	0.01918		1.699	250	139.4	73.16	61.91	149.4		-0.101	-2.525	-0.101	-1.208	-0.101	-3.101	-0.101	-1.24	-0.101	-24.45
0.94011	-0.03384	0.94326	-0.1496	0.94073	-0.35247	0.93967	0.02398	0.93968	0.019		1.698	244.2	137.7	72.24	61.15	147.3		-0.102	-2.549	-0.102	-1.221	-0.102	-3.134	-0.102	-1.281	-0.102	-24.91
0.93912	-0.03384	0.94229	-0.15231	0.9398	-0.36226	0.93868	0.02412	0.93869	0.01872		1.697	239.2	135.7	71.13	60.52	145.1		-0.103	-2.58	-0.103	-1.233	-0.103	-3.169	-0.103	-1.323	-0.103	-25.4
0.93813	-0.03439	0.94132	-0.15637	0.93886	-0.37229	0.93768	0.02425	0.9377	0.01849		1.696	234.1	134	70.14	59.88	143.1		-0.104	-2.615	-0.104	-1.248	-0.104	-3.203	-0.104	-1.368	-0.104	-25.87
0.93713	-0.03479	0.94035	-0.15884	0.93793	-0.38264	0.93668	0.02438	0.9367	0.01824		1.695	229.4	132.2	69.35	59.18	141		-0.105	-2.666	-0.105	-1.255	-0.105	-3.237	-0.105	-1.413	-0.105	-26.32
0.93614	-0.03551	0.93937	-0.16123	0.937	-0.39315	0.93569	0.02449	0.93571	0.01806		1.694	225.9	130.5	68.41	58.56	139		-0.106	-2.696	-0.106	-1.272	-0.106	-3.276	-0.106	-1.459	-0.106	-26.72
0.93515	-0.03623	0.93841	-0.16568	0.93607	-0.40382	0.93469	0.0246	0.93473	0.01783		1.693	221.1	128.8	67.48	57.87	136.8		-0.107	-2.725	-0.107	-1.287	-0.107	-3.312	-0.107	-1.504	-0.107	-27.08
0.93416	-0.03694	0.93745	-0.16975	0.93514	-0.41473	0.9337	0.02471	0.93373	0.01757		1.692	216.9	127.1	66.62	57.27	135.1		-0.108	-2.759	-0.108	-1.304	-0.108	-3.339	-0.108	-1.555	-0.108	-27.5
0.93317	-0.0371	0.93649	-0.17428	0.93421	-0.42596	0.9327	0.02481	0.93274	0.01734		1.691	212.8	125.3	65.74	56.63	133.4		-0.109	-2.791	-0.109	-1.32	-0.109	-3.378	-0.109	-1.608	-0.109	-27.85
0.93217	-0.0379	0.93552	-0.1789	0.93329	-0.43742	0.93171	0.02493	0.93175	0.01711		1.69	208.5	123.6	64.87	56.04	131.5		-0.11	-2.818	-0.11	-1.331	-0.11	-3.413	-0.11	-1.658	-0.11	-28.35
0.93118	-0.03846	0.93456	-0.18288	0.93236	-0.4492	0.93071	0.02504	0.93075	0.0169		1.689	204.2	122.1	64.3	55.42	129.7		-0.111	-2.849	-0.111	-1.35	-0.111	-3.449	-0.111	-1.713	-0.111	-28.92
0.93019	-0.03909	0.93361	-0.18917	0.93144	-0.46107	0.92972	0.02514	0.92977	0.01664		1.688	200	120.4	63.43	54.89	127.7		-0.112	-2.881	-0.112	-1.361	-0.112	-3.486	-0.112	-1.767	-0.112	-29.56
0.92919	-0.03925	0.93264	-0.19387	0.93052	-0.47285	0.92872	0.02523	0.92878	0.0164		1.687	195.8	118.8	62.53	54.31	125.9		-0.113	-2.913	-0.113	-1.374	-0.113	-3.52	-0.113	-1.822	-0.113	-30.13
0.92821	-0.04029	0.93168	-0.19833	0.9296	-0.48527	0.92773	0.02531	0.92779	0.01623		1.686	191.7	117.3	61.71	53.75	124.6		-0.114	-2.943	-0.114	-1.391	-0.114	-3.559	-0.114	-1.882	-0.114	-30.63
0.92722	-0.04132	0.93073	-0.20406	0.92868	-0.49817	0.92673	0.02541	0.9268	0.01603		1.685	187.8	115.8	60.87	53.12	122.9		-0.115	-2.976	-0.115	-1.408	-0.115	-3.594	-0.115	-1.943	-0.115	-31.13
0.92622	-0.04188	0.92977	-0.21035	0.92776	-0.51075	0.92573	0.02548	0.9258	0.01578		1.684	184.1	114.4	60.04	52.59	121		-0.116	-3.013	-0.116	-1.421	-0.116	-3.632	-0.116	-2.007	-0.116	-31.67
0.92523	-0.04268	0.92882	-0.21592	0.92685	-0.52373	0.92474	0.02556	0.92481	0.01566		1.683	180.6	112.8	59.23	52.04	119.5		-0.117	-3.048	-0.117	-1.438	-0.117	-3.668	-0.117	-2.072	-0.117	-32.18
0.92425	-0.04347	0.92787	-0.22293	0.92594	-0.53734	0.92374	0.02563	0.92382	0.01534		1.682	178.3	111.3	58.43	51.46	118		-0.118	-3.078	-0.118	-1.457	-0.118	-3.706	-0.118	-2.137	-0.118	-32.71
0.92326	-0.0453	0.92692	-0.22954	0.92503	-0.55096	0.92275	0.0257	0.92283	0.01503		1.681	175.8	109.9	57.66	50.92	116.4		-0.119	-3.112	-0.119	-1.472	-0.119	-3.743	-0.119	-2.203	-0.119	-33.13
0.92227	-0.0457	0.92598	-0.2371	0.92412	-0.56473	0.92176	0.02577	0.92183	0.01486		1.68	171.9	108.5	56.87	50.39	114.8		-0.12	-3.151	-0.12	-1.483	-0.12	-3.777	-0.12	-2.275	-0.12	-33.6
0.92128	-0.04745	0.92504	-0.24482	0.92321	-0.57898	0.92076	0.02582	0.92085	0.01453		1.679	168.8	107.1	56.14	49.88	113.2		-0.121	-3.183	-0.121	-1.501	-0.121	-3.813	-0.121	-2.35	-0.121	-34.16
0.92029	-0.04801	0.92409	-0.25207	0.9223	-0.59347	0.91976	0.02586	0.91986	0.01419		1.678	165.6	105.7	55.4	49.33	111.6		-0.122	-3.217	-0.122	-1.522	-0.122	-3.856	-0.122	-2.425	-0.122	-34.65
0.9193	-0.04968	0.92315	-0.26043	0.9214	-0.60836	0.91877	0.0259	0.91886	0.014		1.677	162.6	104.3	54.69	48.85	110.2		-0.123	-3.254	-0.123	-1.544	-0.123	-3.9	-0.123	-2.502	-0.123	-35.16
0.91832	-0.05072	0.92221	-0.26887	0.9205	-0.62317	0.91777	0.02594	0.91787	0.01381		1.676	159.5	102.9	54	48.38	108.7		-0.124	-3.284	-0.124	-1.563	-0.124	-3.939	-0.124	-2.582	-0.124	-35.74
0.91733	-0.05207	0.92128	-0.2793	0.9196	-0.63846	0.91678	0.02596	0.91688	0.01352		1.675	156.3	101.6	53.3	47.88	107.3		-0.125	-3.325	-0.125	-1.583	-0.125	-3.978	-0.125	-2.668	-0.125	-36.33
0.91634	-0.0535	0.92034	-0.28758	0.9187	-0.6539	0.91578	0.02597	0.91588	0.01332		1.674	153.4	100.2	52.61	47.38	106		-0.126	-3.364	-0.126	-1.597	-0.126	-4.022	-0.126	-2.757	-0.126	-36.98
0.91536	-0.05478	0.91942	-0.29713	0.9178	-0.6699	0.91479	0.02597	0.9149	0.01301		1.673	150.3	98.83	51.9	46.93	104.7		-0.127	-3.398	-0.127	-1.617	-0.127	-4.062	-0.127	-2.845	-0.127	-37.63
0.91437	-0.05669	0.9185	-0.30836	0.91691	-0.68615	0.9138	0.02596	0.91391	0.01279		1.672	148.6	97.51	51.24	46.43	103.2		-0.128	-3.437	-0.128	-1.636	-0.128	-4.105	-0.128	-2.938	-0.128	-38.26
0.91338	-0.05804	0.91757	-0.31831	0.91602	-0.70279	0.9128	0.02594	0.91291	0.01258		1.671	145.6	96.35	50.6	45.97	101.9		-0.129	-3.473	-0.129	-1.662	-0.129	-4.146	-0.129	-3.023	-0.129	-38.8
0.9124	-0.05995	0.91665	-0.32954	0.91513	-0.71967	0.91181	0.0259	0.91193	0.01227		1.67	142.7	95.02	49.92	45.49	100.4		-0.13	-3.51	-0.13	-1.681	-0.13	-4.189	-0.13	-3.119	-0.13	-39.22
0.91142	-0.06154	0.91573	-0.34156	0.91424	-0.73654	0.91081	0.02584	0.91094	0.01193		1.669	140.3	93.83	49.27	45.02	99.07		-0.131	-3.553	-0.131	-1.697	-0.131	-4.231	-0.131	-3.222	-0.131	-39.6
0.91044	-0.06354	0.91481	-0.35374	0.91335	-0.75382	0.90982	0.02578	0.90993	0.01176		1.668	137.8	92.62	48.63	44.56	97.88		-0.132	-3.593	-0.132	-1.717	-0.132	-4.27	-0.132	-3.326	-0.132	-39.88
0.90946	-0.06584	0.9139	-0.36608	0.91246	-0.77118	0.90883	0.0257	0.90895	0.0116		1.667	135.1	91.42	47.99	44.1	96.47		-0.133	-3.631	-0.133	-1.739	-0.133	-4.316	-0.133	-3.43	-0.133	-40.42
0.90848	-0.06839	0.913	-0.37986	0.91158	-0.78885	0.90783	0.02561	0.90796	0.01137		1.666	132.2	90.31	47.37	43.65	95.26		-0.134	-3.673	-0.134	-1.761	-0.134	-4.358	-0.134	-3.537	-0.134	-41.02
0.90749	-0.07102	0.91209	-0.39299	0.9107	-0.8074	0.90684	0.0255	0.90696	0.0112		1.665	128.8	89.12	46.74	43.2	93.95		-0.135	-3.714	-0.135	-1.787	-0.135	-4.403	-0.135	-3.65	-0.135	-41.52
0.90651	-0.07357	0.91119	-0.40828	0.90982	-0.82588	0.90584	0.02535	0.90598	0.01095		1.664	126.7	88.08	46.11	42.83	92.78		-0.136	-3.76	-0.136	-1.812	-0.136	-4.442	-0.136	-3.766	-0.136	-42.09
0.90553	-0.07588	0.91029	-0.42341	0.90894	-0.84443	0.90485	0.0252	0.90498	0.01067		1.663	124.7	87.01	45.55	42.39	91.71		-0.137	-3.807	-0.137	-1.833	-0.137	-4.491	-0.137	-3.88	-0.137	-42.79
0.90455	-0.07842	0.90939	-0.43742	0.90806	-0.86369	0.90386	0.02502	0.90398	0.01053		1.662	122.3	85.9	44.96	41.95	90.64		-0.138	-3.85	-0.138	-1.857	-0.138	-4.545	-0.138	-4.006	-0.138	-43.43
0.90357	-0.08129	0.90851	-0.45438	0.90719	-0.88376	0.90286	0.02482	0.903	0.01028		1.661	120.2	84.75	44.41	41.62	89.41		-0.139	-3.897	-0.139	-1.881	-0.139	-4.591	-0.139	-4.132	-0.139	-44.2
0.9026	-0.08463	0.90762	-0.47086	0.90632	-0.90287	0.90187	0.0246	0.90201	0.00994		1.66	118.1	83.67	43.87	41.18	88.33		-0.14	-3.939	-0.14	-1.909	-0.14	-4.638	-0.14	-4.259	-0.14	-44.88
0.90163	-0.08782	0.90673	-0.4879	0.90545	-0.92293	0.90088	0.02437	0.90101	0.0096		1.659	116	82.59	43.26	40.76	87.1		-0.141	-3.987	-0.141	-1.937	-0.141	-4.686	-0.141	-4.388	-0.141	-45.61
0.90065	-0.0914	0.90586	-0.50645	0.90458	-0.94371	0.89988	0.02369	0.90002	0.00941		1.658	113.9	81.49	42.72	40.34	85.96		-0.142	-4.028	-0.142	-1.963	-0.142	-4.731	-0.142	-4.519	-0.142	-46.36
0.89968	-0.09475	0.90498	-0.5246	0.90372	-0.96449	0.89889	0.02329	0.89903	0.00904		1.657	112.1	80.51	42.16	39.92	84.84		-0.143	-4.076	-0.143	-1.988	-0.143	-4.784	-0.143	-4.655	-0.143	-47.03
0.89871	-0.09881	0.90411	-0.54347	0.90286	-0.98599	0.8979	0.02304	0.89804	0.00878		1.656	110.1	79.54	41.61	39.55	83.65		-0.144	-4.123	-0.144	-2.013	-0.144	-4.835	-0.144	-4.795	-0.144	-47.69
0.89773	-0.10255	0.90324	-0.56393	0.90199	-1.00701	0.8969	0.02304	0.89705	0.0085		1.655	108.2	78.51	41.09	39.17	82.51		-0.145	-4.165	-0.145	-2.041	-0.145	-4.889	-0.145	-4.938	-0.145	-48.24
0.89677	-0.10629	0.90239	-0.58607	0.90114	-1.02906	0.89591	0.02284	0.89606	0.00815		1.654	106.4	77.48	40.58	38.78	81.38		-0.146	-4.216	-0.146	-2.068	-0.146	-4.937	-0.146	-5.084	-0.146	-48.83
0.8958	-0.11115	0.90152	-0.60557	0.90029	-1.05223	0.89492	0.02253	0.89506	0.00797		1.653	104.7	76.58	40.06	38.38	80.41		-0.147	-4.265	-0.147	-2.096	-0.147	-4.984	-0.147	-5.234	-0.147	-49.55
0.89483	-0.11537	0.90068	-0.6297	0.89943	-1.07492	0.89393	0.02212	0.89407	0.00768		1.652	103	75.78	39.54	37.98	79.35		-0.148	-4.316	-0.148	-2.125	-0.148	-5.037	-0.148	-5.389	-0.148	-50.33
0.89387	-0.12014	0.89982	-0.65111	0.89858	-1.09721	0.89294	0.02166	0.89309	0.0073		1.651	101.2	74.79	39.02	37.59	78.3		-0.149	-4.362	-0.149	-2.16	-0.149	-5.09	-0.149	-5.547	-0.149	-51.03
0.8929	-0.12508	0.89898	-0.67516	0.89773	-1.12102	0.89195	0.02114	0.89209	0.00699		1.65	99.53	73.79	38.56	37.24	77.31		-0.15	-4.412	-0.15	-2.189	-0.15	-5.143	-0.15	-5.712	-0.15	-51.83
0.89194	-0.13089	0.89812	-0.69658	0.89689	-1.14506	0.89096	0.02058	0.8911	0.00679		1.649	97.81	73	38.08	36.86	76.34		-0.151	-4.467	-0.151	-2.222	-0.151	-5.202	-0.151	-5.879	-0.151	-52.65
0.89098	-0.13583	0.89729	-0.72189	0.89604	-1.16887	0.88997	0.01997	0.89011	0.00635		1.648	96.14	72.21	37.61	36.48	75.3		-0.152	-4.532	-0.152	-2.256	-0.152	-5.256	-0.152	-6.052	-0.152	-53.3
0.89002	-0.14204	0.89646	-0.74745	0.89521	-1.19435	0.88898	0.01929	0.88912	0.00603		1.647	94.66	71.42	37.15	36.12	74.42		-0.153	-4.586	-0.153	-2.287	-0.153	-5.322	-0.153	-6.22	-0.153	-53.99
0.88906	-0.14777	0.89562	-0.77221	0.89436	-1.21839	0.88799	0.01856	0.88813	0.00579		1.646	93.11	70.64	36.65	35.76	73.4		-0.154	-4.641	-0.154	-2.321	-0.154	-5.38	-0.154	-6.398	-0.154	-54.48
0.88811	-0.1543	0.89481	-0.80175	0.89353	-1.24371	0.887	0.01779	0.88713	0.00543		1.645	91.42	69.75	36.18	35.4	72.53		-0.155	-4.694	-0.155	-2.353	-0.155	-5.441	-0.155	-6.576	-0.155	-55.27
0.88716	-0.16123	0.89398	-0.82771	0.89269	-1.26919	0.88601	0.01693	0.88614	0.00514		1.644	90.1	68.92	35.71	35.1	71.57		-0.156	-4.749	-0.156	-2.388	-0.156	-5.496	-0.156	-6.763	-0.156	-56.12
0.88621	-0.16791	0.89317	-0.85637	0.89186	-1.29546	0.88502	0.01602	0.88515	0.0047		1.643	88.7	68.18	35.24	34.75	70.68		-0.157	-4.803	-0.157	-2.433	-0.157	-5.568	-0.157	-6.953	-0.157	-56.94
0.88526	-0.17524	0.89235	-0.88384	0.89103	-1.32182	0.88403	0.01502	0.88417	0.00421		1.642	87.95	67.37	34.78	34.44	69.75		-0.158	-4.864	-0.158	-2.464	-0.158	-5.631	-0.158	-7.152	-0.158	-57.85
0.88431	-0.18288	0.89154	-0.91123	0.89021	-1.34865	0.88305	0.01394	0.88317	0.00384		1.641	86.31	66.6	34.34	34.1	68.87		-0.159	-4.932	-0.159	-2.498	-0.159	-5.687	-0.159	-7.354	-0.159	-58.69
0.88337	-0.1914	0.89074	-0.94275	0.88939	-1.37651	0.88206	0.0128	0.88219	0.00344		1.64	84.99	65.76	33.9	33.81	68.08		-0.16	-4.995	-0.16	-2.539	-0.16	-5.75	-0.16	-7.587	-0.16	-59.19
0.88242	-0.19896	0.88995	-0.97572	0.88856	-1.40382	0.88107	0.01155	0.88119	0.00289		1.639	83.63	65.07	33.49	33.5	67.27		-0.161	-5.053	-0.161	-2.574	-0.161	-5.822	-0.161	-7.836	-0.161	-59.64
0.88148	-0.20812	0.88915	-1.00486	0.88774	-1.43073	0.88008	0.01021	0.88019	0.00246		1.638	82.33	64.23	33.07	33.18	66.4		-0.162	-5.116	-0.162	-2.617	-0.162	-5.879	-0.162	-8.068	-0.162	-60.56
0.88055	-0.2168	0.88835	-1.03591	0.88692	-1.45852	0.8791	0.00878	0.87921	0.00204		1.637	81.04	63.46	32.66	32.86	65.59		-0.163	-5.177	-0.163	-2.655	-0.163	-5.944	-0.163	-8.29	-0.163	-61.29
0.87961	-0.22675	0.88754	-1.06568	0.88611	-1.48814	0.87811	0.00725	0.87821	0.00161		1.636	79.82	62.78	32.25	32.54	65		-0.164	-5.248	-0.164	-2.705	-0.164	-6.004	-0.164	-8.532	-0.164	-62.06
0.87868	-0.23662	0.88677	-1.10119	0.8853	-1.5172	0.87713	0.00561	0.87722	0.00116		1.635	78.61	61.98	32.27	32.24	64.19		-0.165	-5.331	-0.165	-2.751	-0.165	-6.067	-0.165	-8.797	-0.165	-62.94
0.87775	-0.24713	0.886	-1.13662	0.88449	-1.54658	0.87615	0.00385	0.87624	0.000702197		1.634	77.49	61.28	31.85	31.92	63.29		-0.166	-5.404	-0.166	-2.799	-0.166	-6.129	-0.166	-9.099	-0.166	-63.55
0.87683	-0.25836	0.88521	-1.1699	0.88368	-1.57691	0.87506	0.00197	0.87525	0.000181841		1.633	76.39	60.53	31.51	31.63	62.43		-0.167	-5.475	-0.167	-2.846	-0.167	-6.189	-0.167	-9.369	-0.167	-64.3
0.8759	-0.26911	0.88445	-1.20525	0.88287	-1.60621	0.87414	-3.30922e-05	0.87425	-0.000401638		1.632	75.17	59.87	31.16	31.3	61.62		-0.168	-5.544	-0.168	-2.898	-0.168	-6.251	-0.168	-9.634	-0.168	-65.46
0.87498	-0.28097	0.88369	-1.24132	0.88207	-1.63726	0.87319	-0.00218	0.87326	-0.000870402		1.631	73.97	59.16	30.79	31.03	60.94		-0.169	-5.621	-0.169	-2.947	-0.169	-6.324	-0.169	-9.912	-0.169	-66.09
0.87406	-0.29252	0.88292	-1.27659	0.88127	-1.66744	0.87227	-0.00449	0.87228	-0.00143		1.63	73.08	58.64	30.42	30.73	60.06		-0.17	-5.691	-0.17	-2.995	-0.17	-6.395	-0.17	-10.2	-0.17	-66.76
0.87315	-0.30518	0.88213	-1.30852	0.88047	-1.69833	0.87127	-0.00696	0.87128	-0.00221		1.629	72	58.01	30.05	30.47	59.41		-0.171	-5.762	-0.171	-3.045	-0.171	-6.46	-0.171	-10.48	-0.171	-67.71
0.87224	-0.31783	0.88138	-1.34689	0.87967	-1.72986	0.87028	-0.0096	0.8703	-0.0027		1.628	70.81	57.3	29.7	30.18	58.67		-0.172	-5.841	-0.172	-3.093	-0.172	-6.534	-0.172	-10.75	-0.172	-68.82
0.87133	-0.33161	0.8806	-1.38232	0.87888	-1.76258	0.86929	-0.0124	0.86931	-0.00329		1.627	69.94	56.64	29.34	29.92	57.79		-0.173	-5.923	-0.173	-3.141	-0.173	-6.609	-0.173	-11.02	-0.173	-69.89
0.87042	-0.34634	0.87986	-1.42285	0.87808	-1.79339	0.86831	-0.01541	0.86831	-0.00381		1.626	68.76	56.05	28.99	29.62	57.29		-0.174	-6.013	-0.174	-3.194	-0.174	-6.682	-0.174	-11.3	-0.174	-70.97
0.86952	-0.36123	0.8791	-1.45971	0.8773	-1.82683	0.86734	-0.01862	0.86733	-0.00445		1.625	67.75	55.56	28.64	29.35	56.4		-0.175	-6.149	-0.175	-3.248	-0.175	-6.761	-0.175	-11.63	-0.175	-72
0.86862	-0.37643	0.87835	-1.49833	0.87651	-1.85924	0.86636	-0.02204	0.86634	-0.00518		1.624	66.95	54.99	28.51	29.11	55.99		-0.176	-6.237	-0.176	-3.308	-0.176	-6.838	-0.176	-11.98	-0.176	-73
0.86773	-0.39148	0.87762	-1.54005	0.87572	-1.89307	0.86539	-0.02568	0.86534	-0.00589		1.623	65.79	54.32	28.12	28.85	55.08		-0.177	-6.321	-0.177	-3.358	-0.177	-6.919	-0.177	-12.3	-0.177	-74.01
0.86684	-0.40788	0.87688	-1.5793	0.87494	-1.92572	0.86443	-0.02957	0.86436	-0.00648		1.622	65.36	53.72	27.77	28.59	54.7		-0.178	-6.41	-0.178	-3.42	-0.178	-6.997	-0.178	-12.7	-0.178	-74.94
0.86596	-0.42444	0.87609	-1.61059	0.87416	-1.96019	0.86346	-0.03369	0.86338	-0.00732		1.621	63.96	53.1	27.43	28.33	53.83		-0.179	-6.502	-0.179	-3.479	-0.179	-7.071	-0.179	-13.05	-0.179	-75.82
0.86507	-0.44148	0.87534	-1.64936	0.87338	-1.99459	0.86249	-0.03811	0.86238	-0.00822		1.62	63.25	52.55	27.1	28.06	53.13		-0.18	-6.604	-0.18	-3.541	-0.18	-7.158	-0.18	-13.41	-0.18	-76.86
0.86418	-0.45876	0.87462	-1.69228	0.8726	-2.02866	0.86152	-0.0428	0.86141	-0.00901		1.619	62.23	51.92	26.77	27.8	52.77		-0.181	-6.719	-0.181	-3.602	-0.181	-7.246	-0.181	-13.75	-0.181	-78.01
0.8633	-0.47667	0.87387	-1.73145	0.87181	-2.06194	0.86056	-0.04778	0.86041	-0.00986		1.618	61.35	51.34	26.47	27.56	52.21		-0.182	-6.822	-0.182	-3.679	-0.182	-7.327	-0.182	-14.11	-0.182	-79.03
0.86242	-0.49522	0.87314	-1.77309	0.87104	-2.09697	0.8596	-0.05306	0.85941	-0.01071		1.617	60.6	50.76	26.15	27.31	51.41		-0.183	-6.918	-0.183	-3.767	-0.183	-7.42	-0.183	-14.48	-0.183	-80.23
0.86155	-0.51433	0.87242	-1.81608	0.87027	-2.13248	0.85864	-0.05869	0.85843	-0.01149		1.616	59.79	50.18	25.84	27.05	50.62		-0.184	-7.025	-0.184	-3.834	-0.184	-7.512	-0.184	-14.91	-0.184	-81.61
0.86068	-0.53328	0.87167	-1.8543	0.86949	-2.16736	0.85768	-0.06464	0.85745	-0.01255		1.615	59.07	49.65	25.55	26.83	49.96		-0.185	-7.138	-0.185	-3.904	-0.185	-7.608	-0.185	-15.31	-0.185	-83.16
0.85982	-0.5539	0.87093	-1.8949	0.86872	-2.20318	0.85672	-0.07096	0.85645	-0.01352		1.614	58.31	49.08	25.25	26.59	49.31		-0.186	-7.253	-0.186	-3.976	-0.186	-7.706	-0.186	-15.73	-0.186	-84.47
0.85895	-0.57452	0.87017	-1.93153	0.86795	-2.23901	0.85577	-0.07766	0.85547	-0.01451		1.613	57.54	48.54	24.95	26.35	48.69		-0.187	-7.36	-0.187	-4.054	-0.187	-7.805	-0.187	-16.13	-0.187	-85.18
0.85809	-0.59514	0.86945	-1.97611	0.86718	-2.275	0.85482	-0.08476	0.85448	-0.01565		1.612	57.15	48.03	24.67	26.13	48.18		-0.188	-7.476	-0.188	-4.137	-0.188	-7.899	-0.188	-16.56	-0.188	-85.84
0.85724	-0.61744	0.8687	-2.01513	0.86643	-2.31298	0.85387	-0.09231	0.8535	-0.01689		1.611	56.29	47.54	24.38	25.92	47.79		-0.189	-7.593	-0.189	-4.221	-0.189	-8.011	-0.189	-16.99	-0.189	-86.56
0.85638	-0.63925	0.868	-2.06051	0.86565	-2.34801	0.85292	-0.10027	0.85251	-0.01805		1.61	55.52	47.02	24.1	25.74	47.5		-0.19	-7.717	-0.19	-4.3	-0.19	-8.118	-0.19	-17.44	-0.19	-87.66
0.85553	-0.66115	0.86726	-2.10111	0.86489	-2.38439	0.85198	-0.10869	0.85153	-0.01934		1.609	54.63	46.52	23.82	25.53	46.92		-0.191	-7.84	-0.191	-4.381	-0.191	-8.223	-0.191	-17.88	-0.191	-89.02
0.85468	-0.68455	0.86652	-2.14172	0.86413	-2.42174	0.85105	-0.11759	0.85053	-0.02056		1.608	53.9	46.03	23.54	25.31	45.97		-0.192	-7.967	-0.192	-4.467	-0.192	-8.33	-0.192	-18.33	-0.192	-90.26
0.85384	-0.7082	0.86579	-2.18232	0.86336	-2.4578	0.85011	-0.12647	0.84955	-0.02193		1.607	53.24	45.52	23.27	25.09	45.4		-0.193	-8.119	-0.193	-4.549	-0.193	-8.441	-0.193	-18.88	-0.193	-91.83
0.85299	-0.73129	0.86507	-2.22611	0.86259	-2.49443	0.84918	-0.13604	0.84858	-0.02329		1.606	52.34	45.03	23	24.88	45.33		-0.194	-8.263	-0.194	-4.629	-0.194	-8.561	-0.194	-19.51	-0.194	-93.33
0.85215	-0.75549	0.86435	-2.26911	0.86183	-2.53153	0.84825	-0.14628	0.84758	-0.0247		1.605	51.78	44.53	22.73	24.67	44.52		-0.195	-8.406	-0.195	-4.723	-0.195	-8.676	-0.195	-20.06	-0.195	-95.15
0.85131	-0.78025	0.86358	-2.30494	0.86108	-2.5699	0.84732	-0.15741	0.84659	-0.02621		1.604	50.96	44.1	22.49	24.46	43.91		-0.196	-8.551	-0.196	-4.816	-0.196	-8.786	-0.196	-20.6	-0.196	-96.76
0.85048	-0.80573	0.86287	-2.35111	0.86032	-2.60725	0.8464	-0.16902	0.84561	-0.02782		1.603	50.36	43.6	22.22	24.26	43.69		-0.197	-8.693	-0.197	-4.902	-0.197	-8.904	-0.197	-21.18	-0.197	-97.79
0.84965	-0.83081	0.86214	-2.39092	0.85956	-2.64546	0.84548	-0.18116	0.84463	-0.0296		1.602	49.63	43.12	21.97	24.07	42.87		-0.198	-8.844	-0.198	-4.996	-0.198	-9.018	-0.198	-21.67	-0.198	-98.29
0.84882	-0.85701	0.86141	-2.43312	0.8588	-2.68217	0.84456	-0.19388	0.84365	-0.03131		1.601	49.04	42.71	21.74	23.87	42.68		-0.199	-8.992	-0.199	-5.097	-0.199	-9.137	-0.199	-22.12	-0.199	-99.24
0.848	-0.88416	0.86069	-2.47611	0.85804	-2.72022	0.84365	-0.20722	0.84267	-0.0331		1.6	48.3	42.18	21.56	23.69	42.02		-0.2	-9.169	-0.2	-5.197	-0.2	-9.26	-0.2	-22.85	-0.2	-100.9
0.84718	-0.91083	0.85995	-2.51592	0.85728	-2.75804	0.84274	-0.2212	0.84167	-0.03501		1.599	47.85	41.81	21.36	23.5	41.5		-0.201	-9.348	-0.201	-5.302	-0.201	-9.391	-0.201	-23.46	-0.201	-103
0.84636	-0.93838	0.85921	-2.55732	0.85653	-2.79721	0.84184	-0.23587	0.8407	-0.03704		1.598	47.06	41.32	21.14	23.3	41.24		-0.202	-9.508	-0.202	-5.414	-0.202	-9.534	-0.202	-24	-0.202	-104.8
0.84554	-0.96688	0.85847	-2.59793	0.85577	-2.83368	0.84094	-0.25121	0.83973	-0.03907		1.597	46.57	40.91	20.9	23.11	40.68		-0.203	-9.689	-0.203	-5.57	-0.203	-9.677	-0.203	-24.6	-0.203	-106.5
0.84473	-0.99459	0.85771	-2.63455	0.85502	-2.87245	0.84005	-0.26721	0.83874	-0.0412		1.596	45.97	40.48	20.68	22.93	40.12		-0.204	-9.878	-0.204	-5.702	-0.204	-9.819	-0.204	-25.25	-0.204	-108.2
0.84391	-1.02261	0.85701	-2.68153	0.85427	-2.91162	0.83916	-0.28396	0.83776	-0.04346		1.595	45.34	40.04	20.49	22.74	39.68		-0.205	-10.06	-0.205	-5.824	-0.205	-9.959	-0.205	-25.85	-0.205	-110
0.8431	-1.05167	0.85625	-2.71895	0.85351	-2.95008	0.83827	-0.30143	0.83678	-0.04583		1.594	44.9	39.64	20.31	22.56	39.27		-0.206	-10.26	-0.206	-5.935	-0.206	-10.1	-0.206	-26.63	-0.206	-111.3
0.84229	-1.08081	0.85553	-2.76194	0.85276	-2.98854	0.83739	-0.3196	0.83578	-0.04828		1.593	44.37	39.22	20.12	22.42	38.87		-0.207	-10.46	-0.207	-6.073	-0.207	-10.24	-0.207	-27.38	-0.207	-112.8
0.84148	-1.10947	0.85474	-2.79379	0.85199	-3.025	0.83652	-0.33858	0.83482	-0.05076		1.592	43.76	38.84	19.9	22.27	38.47		-0.208	-10.65	-0.208	-6.243	-0.208	-10.39	-0.208	-28.16	-0.208	-114.4
0.84068	-1.14045	0.85401	-2.83678	0.85123	-3.06186	0.83565	-0.35831	0.83385	-0.05341		1.591	43.2	38.39	19.69	22.11	38.09		-0.209	-10.86	-0.209	-6.36	-0.209	-10.54	-0.209	-28.87	-0.209	-116.1
0.83988	-1.17054	0.85326	-2.8758	0.85048	-3.10119	0.83479	-0.37884	0.83287	-0.0561		1.59	42.67	38.05	19.49	21.95	37.72		-0.21	-11.06	-0.21	-6.507	-0.21	-10.7	-0.21	-29.52	-0.21	-118.4
0.83909	-1.20183	0.85251	-2.91322	0.84972	-3.1379	0.83393	-0.40018	0.8319	-0.05883		1.589	42.13	37.64	19.29	21.8	37.31		-0.211	-11.3	-0.211	-6.634	-0.211	-10.88	-0.211	-30.26	-0.211	-120.4
0.83829	-1.23288	0.85177	-2.95462	0.84896	-3.17667	0.83307	-0.42229	0.83092	-0.06168		1.588	41.63	37.27	19.08	21.64	36.78		-0.212	-11.53	-0.212	-6.767	-0.212	-11.05	-0.212	-31.13	-0.212	-122.6
0.83749	-1.26354	0.85107	-3.0008	0.8482	-3.21401	0.83222	-0.44519	0.82994	-0.06473		1.587	41.11	36.87	18.87	21.47	36.36		-0.213	-11.76	-0.213	-6.909	-0.213	-11.22	-0.213	-31.94	-0.213	-124.7
0.8367	-1.29498	0.8503	-3.03662	0.84746	-3.25382	0.83137	-0.46893	0.82897	-0.06774		1.586	40.61	36.5	18.68	21.32	36.15		-0.214	-11.99	-0.214	-7.037	-0.214	-11.39	-0.214	-32.69	-0.214	-126.5
0.83591	-1.32699	0.84953	-3.07245	0.84668	-3.28822	0.83053	-0.49349	0.82799	-0.07111		1.585	40.12	36.13	18.48	21.16	35.52		-0.215	-12.25	-0.215	-7.19	-0.215	-11.57	-0.215	-33.46	-0.215	-128.2
0.83512	-1.35979	0.84878	-3.10987	0.84591	-3.32396	0.8297	-0.51887	0.82701	-0.07469		1.584	39.61	35.75	18.28	21.01	35.35		-0.216	-12.51	-0.216	-7.338	-0.216	-11.76	-0.216	-34.4	-0.216	-129.4
0.83432	-1.39053	0.84803	-3.14809	0.84515	-3.3617	0.82887	-0.5451	0.82605	-0.07832		1.583	39.17	35.43	18.09	20.87	34.78		-0.217	-12.76	-0.217	-7.49	-0.217	-11.95	-0.217	-35.15	-0.217	-130.4
0.83353	-1.42301	0.84725	-3.18232	0.84437	-3.39682	0.82805	-0.57211	0.82509	-0.08209		1.582	38.7	35.07	17.91	20.71	34.48		-0.218	-13.01	-0.218	-7.655	-0.218	-12.16	-0.218	-35.9	-0.218	-131.8
0.83275	-1.45613	0.8465	-3.22134	0.84362	-3.43503	0.82723	-0.59997	0.8241	-0.08598		1.581	38.2	34.72	17.72	20.55	34.19		-0.219	-13.28	-0.219	-7.807	-0.219	-12.38	-0.219	-36.8	-0.219	-133.9
0.83196	-1.48925	0.84571	-3.25398	0.84284	-3.47022	0.82641	-0.62867	0.82314	-0.09001		1.58	37.76	34.39	17.54	20.42	33.8		-0.22	-13.56	-0.22	-7.969	-0.22	-12.57	-0.22	-38	-0.22	-136.2
0.83117	-1.52134	0.84494	-3.28901	0.84207	-3.50549	0.8256	-0.65819	0.82218	-0.09427		1.579	37.32	34.02	17.36	20.26	33.38		-0.221	-13.83	-0.221	-8.137	-0.221	-12.79	-0.221	-38.97	-0.221	-137.5
0.83039	-1.55518	0.84414	-3.32006	0.84131	-3.54347	0.8248	-0.68853	0.8212	-0.09836		1.578	36.96	33.7	17.18	20.11	33.04		-0.222	-14.13	-0.222	-8.312	-0.222	-13.01	-0.222	-39.98	-0.222	-139.4
0.82961	-1.58877	0.84339	-3.35748	0.84053	-3.57826	0.824	-0.71967	0.82024	-0.10287		1.577	36.54	33.36	17.02	19.96	32.74		-0.223	-14.44	-0.223	-8.5	-0.223	-13.22	-0.223	-40.92	-0.223	-142.7
0.82883	-1.62126	0.84261	-3.39252	0.83975	-3.61266	0.82321	-0.75159	0.81927	-0.10758		1.576	35.99	33	16.83	19.81	32.38		-0.224	-14.77	-0.224	-8.68	-0.224	-13.45	-0.224	-41.84	-0.224	-145.3
0.82805	-1.65597	0.84185	-3.42914	0.83898	-3.64793	0.82242	-0.78432	0.81831	-0.11258		1.575	35.7	32.7	16.66	19.67	32.05		-0.225	-15.09	-0.225	-8.883	-0.225	-13.67	-0.225	-42.8	-0.225	-148.2
0.82727	-1.68941	0.84106	-3.46099	0.8382	-3.68248	0.82164	-0.81785	0.81736	-0.11764		1.574	35.25	32.33	16.49	19.54	31.65		-0.226	-15.55	-0.226	-9.069	-0.226	-13.9	-0.226	-44.14	-0.226	-151.5
0.82649	-1.72309	0.84027	-3.49363	0.83741	-3.71537	0.82086	-0.85216	0.81639	-0.12292		1.573	34.76	31.99	16.33	19.41	31.33		-0.227	-15.98	-0.227	-9.261	-0.227	-14.14	-0.227	-45.41	-0.227	-153.8
0.82571	-1.75732	0.83944	-3.5215	0.83663	-3.7496	0.82008	-0.88722	0.81541	-0.12843		1.572	34.51	31.66	16.17	19.28	31.16		-0.228	-16.34	-0.228	-9.45	-0.228	-14.4	-0.228	-46.82	-0.228	-156.1
0.82493	-1.79164	0.83866	-3.55334	0.83585	-3.78376	0.81932	-0.92304	0.81446	-0.13406		1.571	33.94	31.35	16	19.16	30.66		-0.229	-16.71	-0.229	-9.645	-0.229	-14.65	-0.229	-48.15	-0.229	-159.6
0.82415	-1.82548	0.83789	-3.59076	0.83507	-3.81879	0.81856	-0.95962	0.81352	-0.13997		1.57	33.71	31.04	15.85	19.08	30.5		-0.23	-17.07	-0.23	-9.848	-0.23	-14.9	-0.23	-49.38	-0.23	-162.2
0.82337	-1.85868	0.83711	-3.62341	0.83427	-3.85088	0.8178	-0.99687	0.81256	-0.14599		1.569	33.24	30.77	15.69	18.95	30.05		-0.231	-17.44	-0.231	-10.05	-0.231	-15.16	-0.231	-50.46	-0.231	-165.2
0.82259	-1.89283	0.83629	-3.64968	0.83345	-3.87842	0.81705	-1.03485	0.81162	-0.15225		1.568	32.87	30.47	15.53	18.82	29.92		-0.232	-17.83	-0.232	-10.27	-0.232	-15.44	-0.232	-51.98	-0.232	-166.6
0.8218	-1.92596	0.83546	-3.67755	0.83266	-3.91059	0.81629	-1.07348	0.81065	-0.15872		1.567	32.62	30.2	15.39	18.71	29.54		-0.233	-18.23	-0.233	-10.49	-0.233	-15.72	-0.233	-53.43	-0.233	-169.2
0.82103	-1.9617	0.83468	-3.71019	0.83185	-3.94013	0.81555	-1.11283	0.8097	-0.16573		1.566	32.22	29.89	15.23	18.57	29.18		-0.234	-18.65	-0.234	-10.73	-0.234	-16.02	-0.234	-54.62	-0.234	-172.4
0.82025	-1.99562	0.83386	-3.73806	0.83103	-3.96903	0.8148	-1.15281	0.80875	-0.17292		1.565	31.84	29.6	15.08	18.44	28.94		-0.235	-19.09	-0.235	-11.01	-0.235	-16.31	-0.235	-55.84	-0.235	-175.9
0.81947	-2.02922	0.83303	-3.76433	0.83021	-3.99721	0.81406	-1.19346	0.8078	-0.18022		1.564	31.55	29.36	14.95	18.32	28.69		-0.236	-19.54	-0.236	-11.24	-0.236	-16.61	-0.236	-57.93	-0.236	-180.2
0.8187	-2.06425	0.83221	-3.79299	0.8294	-4.02691	0.81333	-1.23469	0.80685	-0.18782		1.563	31.21	29.1	14.79	18.19	28.39		-0.237	-20	-0.237	-11.48	-0.237	-16.92	-0.237	-59.7	-0.237	-185.6
0.81792	-2.09881	0.8314	-3.82086	0.82857	-4.05311	0.8126	-1.2767	0.80591	-0.19546		1.562	30.9	28.82	14.65	18.07	28.1		-0.238	-20.48	-0.238	-11.74	-0.238	-17.23	-0.238	-61.04	-0.238	-189.2
0.81714	-2.13376	0.83059	-3.84952	0.82774	-4.07874	0.81187	-1.31907	0.80499	-0.20359		1.561	30.61	28.51	14.51	17.94	27.87		-0.239	-20.95	-0.239	-12	-0.239	-17.54	-0.239	-61.69	-0.239	-193.2
0.81636	-2.16744	0.82974	-3.87182	0.82691	-4.10605	0.81115	-1.362	0.80404	-0.2121		1.56	30.3	28.2	14.36	17.81	27.64		-0.24	-21.45	-0.24	-12.24	-0.24	-17.89	-0.24	-63.77	-0.24	-198.3
0.81558	-2.20199	0.82894	-3.90366	0.82611	-4.13774	0.81043	-1.40554	0.80309	-0.22073		1.559	30.01	27.92	14.23	17.69	27.29		-0.241	-21.97	-0.241	-12.5	-0.241	-18.25	-0.241	-67.15	-0.241	-201.9
0.8148	-2.23599	0.82809	-3.92596	0.82527	-4.16178	0.80971	-1.44957	0.80215	-0.22977		1.558	29.64	27.65	14.11	17.57	27.04		-0.242	-22.46	-0.242	-12.8	-0.242	-18.6	-0.242	-69.31	-0.242	-206.7
0.81402	-2.26975	0.82729	-3.95701	0.82444	-4.18766	0.809	-1.4941	0.8012	-0.23907		1.557	29.33	27.32	13.98	17.45	26.8		-0.243	-22.97	-0.243	-13.06	-0.243	-18.95	-0.243	-71.24	-0.243	-212.9
0.81324	-2.30382	0.82641	-3.97532	0.82359	-4.21202	0.80829	-1.53916	0.80029	-0.24868		1.556	29.16	27.09	13.85	17.33	26.54		-0.244	-23.53	-0.244	-13.33	-0.244	-19.31	-0.244	-72.78	-0.244	-220.3
0.81245	-2.33583	0.82555	-3.99682	0.82276	-4.23782	0.80758	-1.58465	0.79935	-0.25862		1.555	28.8	26.81	13.71	17.22	26.2		-0.245	-24.09	-0.245	-13.6	-0.245	-19.66	-0.245	-74.88	-0.245	-233.4
0.81167	-2.3699	0.8247	-4.01911	0.82191	-4.26123	0.80687	-1.63059	0.79841	-0.2688		1.554	28.46	26.56	13.59	17.1	26.06		-0.246	-24.63	-0.246	-13.9	-0.246	-20.07	-0.246	-77.37	-0.246	-245
0.81088	-2.40255	0.82385	-4.0414	0.82107	-4.28678	0.80617	-1.67695	0.79751	-0.27919		1.553	28.27	26.29	13.45	16.99	25.81		-0.247	-25.23	-0.247	-14.21	-0.247	-20.48	-0.247	-80.05	-0.247	-250.9
0.81009	-2.43583	0.82313	-4.08519	0.82024	-4.31258	0.80547	-1.72367	0.79658	-0.29003		1.552	27.86	26	13.31	16.87	25.52		-0.248	-25.89	-0.248	-14.5	-0.248	-20.87	-0.248	-82.96	-0.248	-254
0.80931	-2.46903	0.82227	-4.10748	0.81936	-4.33121	0.80478	-1.77081	0.79564	-0.30107		1.551	27.68	25.8	13.21	16.77	25.29		-0.249	-26.5	-0.249	-14.81	-0.249	-21.26	-0.249	-85.71	-0.249	-266.7
0.80851	-2.50064	0.82137	-4.12182	0.81849	-4.35239	0.80408	-1.8183	0.79471	-0.31252		1.55	27.44	25.5	13.07	16.65	24.99		-0.25	-27.14	-0.25	-15.12	-0.25	-21.66	-0.25	-87.61	-0.25	-283.2
0.80772	-2.53368	0.82048	-4.13694	0.81762	-4.37245	0.80338	-1.86614	0.79379	-0.32432		1.549	27.09	25.24	12.94	16.53	24.79		-0.251	-27.79	-0.251	-15.45	-0.251	-22.08	-0.251	-91.65	-0.251	-302
0.80694	-2.56696	0.81963	-4.16162	0.81674	-4.39029	0.80268	-1.91427	0.79288	-0.33637		1.548	26.81	25.01	12.82	16.43	24.64		-0.252	-28.48	-0.252	-15.78	-0.252	-22.52	-0.252	-97.86	-0.252	-350.2
0.80614	-2.59857	0.8187	-4.17118	0.81587	-4.41123	0.802	-1.96269	0.79197	-0.34898		1.547	26.53	24.75	12.7	16.31	24.25		-0.253	-29.2	-0.253	-16.13	-0.253	-23	-0.253	-100.7	-0.253	-372.9
0.80534	-2.62898	0.81778	-4.18312	0.815	-4.43169	0.8013	-2.01137	0.79108	-0.36166		1.546	26.29	24.48	12.58	16.22	24.17		-0.254	-29.9	-0.254	-16.47	-0.254	-23.46	-0.254	-103.1	-0.254	-375.7
0.80454	-2.66059	0.81694	-4.20621	0.81412	-4.44936	0.80062	-2.06029	0.79014	-0.37487		1.545	26.03	24.26	12.46	16.11	23.79		-0.255	-30.61	-0.255	-16.83	-0.255	-23.95	-0.255	-104.4	-0.255	-377.5
0.80374	-2.69164	0.8161	-4.2293	0.81324	-4.46831	0.79994	-2.10944	0.78925	-0.38827		1.544	25.69	24	12.34	16.01	23.65		-0.256	-31.35	-0.256	-17.26	-0.256	-24.44	-0.256	-105.9	-0.256	-377.5
0.80294	-2.72221	0.8152	-4.24522	0.81234	-4.484	0.79925	-2.15873	0.78832	-0.40204		1.543	25.45	23.76	12.23	15.91	23.46		-0.257	-32.15	-0.257	-17.61	-0.257	-24.92	-0.257	-113.5	-0.257	-377.5
0.80213	-2.75167	0.81434	-4.26752	0.81145	-4.50088	0.79857	-2.20826	0.78742	-0.416		1.542	25.3	23.51	12.11	15.8	23.22		-0.258	-32.92	-0.258	-18.09	-0.258	-25.41	-0.258	-116.2	-0.258	-377.4
0.80132	-2.78185	0.81344	-4.28185	0.81057	-4.51911	0.79789	-2.25798	0.7865	-0.43026		1.541	24.93	23.24	12	15.7	22.97		-0.259	-33.68	-0.259	-18.49	-0.259	-25.91	-0.259	-118.8	-0.259	-377.3
0.80052	-2.81266	0.81256	-4.30175	0.80969	-4.53702	0.7972	-2.30779	0.78561	-0.44485		1.54	24.71	23	11.88	15.6	22.72		-0.26	-34.52	-0.26	-18.86	-0.26	-26.42	-0.26	-124.5	-0.26	-377.2
0.7997	-2.84116	0.81169	-4.31847	0.80876	-4.54833	0.79652	-2.35775	0.78471	-0.46002		1.539	24.5	22.75	11.77	15.5	22.58		-0.261	-35.42	-0.261	-19.25	-0.261	-26.94	-0.261	-130.7	-0.261	-377.1
0.7989	-2.87118	0.8108	-4.33519	0.80786	-4.56425	0.79585	-2.4078	0.78385	-0.47564		1.538	24.25	22.51	11.67	15.4	22.42		-0.262	-36.26	-0.262	-19.7	-0.262	-27.52	-0.262	-137.4	-0.262	-377
0.79808	-2.89928	0.80988	-4.34793	0.80696	-4.5793	0.79513	-2.4579	0.78295	-0.49155		1.537	23.95	22.27	11.55	15.31	22.07		-0.263	-37.07	-0.263	-20.09	-0.263	-28.08	-0.263	-139.9	-0.263	-376.9
0.79726	-2.92763	0.80901	-4.36783	0.80606	-4.5953	0.7945	-2.5081	0.78202	-0.50766		1.536	23.82	22.01	11.44	15.2	21.99		-0.264	-37.9	-0.264	-20.54	-0.264	-28.65	-0.264	-141.8	-0.264	-376.8
0.79644	-2.95502	0.80805	-4.3742	0.80514	-4.60677	0.79381	-2.55834	0.78114	-0.52418		1.535	23.57	21.8	11.35	15.12	21.77		-0.265	-38.88	-0.265	-20.96	-0.265	-29.2	-0.265	-152.9	-0.265	-376.7
0.79562	-2.98288	0.80719	-4.3949	0.80422	-4.61982	0.79312	-2.60858	0.78027	-0.54099		1.534	23.28	21.55	11.25	15.02	21.51		-0.266	-40.03	-0.266	-21.38	-0.266	-29.76	-0.266	-165.4	-0.266	-376.6
0.79479	-3.01003	0.80627	-4.40605	0.80328	-4.62874	0.79245	-2.65893	0.77937	-0.55808		1.533	23.04	21.31	11.16	14.93	21.33		-0.267	-41	-0.267	-21.82	-0.267	-30.38	-0.267	-179.2	-0.267	-376.4
0.79396	-3.03631	0.80536	-4.41879	0.80238	-4.64347	0.79177	-2.70911	0.77851	-0.57547		1.532	22.85	21.08	11.06	14.84	21.17		-0.268	-41.94	-0.268	-22.26	-0.268	-31.04	-0.268	-188.7	-0.268	-376.3
0.79313	-3.06218	0.80447	-4.43551	0.80147	-4.65828	0.79109	-2.75928	0.77762	-0.59366		1.531	22.61	20.86	10.95	14.75	20.98		-0.269	-42.98	-0.269	-22.69	-0.269	-31.69	-0.269	-187.4	-0.269	-376.3
0.79229	-3.08782	0.80357	-4.44984	0.80055	-4.67062	0.79041	-2.80935	0.77674	-0.61205		1.53	22.34	20.68	10.86	14.66	20.82		-0.27	-44.04	-0.27	-23.23	-0.27	-32.34	-0.27	-200.6	-0.27	-376.2
0.79146	-3.11369	0.80264	-4.46019	0.79965	-4.68519	0.78973	-2.85938	0.77588	-0.63081		1.529	22.1	20.48	10.76	14.58	20.6		-0.271	-45.12	-0.271	-23.77	-0.271	-32.99	-0.271	-207.1	-0.271	-376.1
0.79062	-3.13909	0.80172	-4.47054	0.79872	-4.69658	0.78905	-2.90923	0.775	-0.64959		1.528	21.97	20.26	10.65	14.54	20.32		-0.272	-46.24	-0.272	-24.25	-0.272	-33.66	-0.272	-216.5	-0.272	-376
0.78977	-3.1617	0.80079	-4.48248	0.7978	-4.70836	0.78837	-2.95896	0.77408	-0.66846		1.527	21.68	20.06	10.57	14.48	20.32		-0.273	-47.36	-0.273	-24.77	-0.273	-34.39	-0.273	-233.7
0.78893	-3.18599	0.79989	-4.49602	0.79687	-4.71935	0.78768	-3.00856	0.77324	-0.68772		1.526	21.51	19.86	10.47	14.43	20.01		-0.274	-48.48	-0.274	-25.35	-0.274	-35.14	-0.274	-240.5
0.78808	-3.20995	0.79896	-4.50557	0.79593	-4.72906	0.787	-3.05797	0.77239	-0.70749		1.525	21.21	19.63	10.37	14.35	19.85		-0.275	-49.62	-0.275	-25.88	-0.275	-35.8	-0.275	-290.5
0.78723	-3.23296	0.79803	-4.51592	0.795	-4.73973	0.78631	-3.10715	0.77153	-0.72778		1.524	21.1	19.44	10.29	14.3	19.74		-0.276	-50.91	-0.276	-26.36	-0.276	-36.55	-0.276	-284.1
0.78637	-3.25414	0.79713	-4.53105	0.79403	-4.74371	0.78562	-3.1561	0.77066	-0.74795		1.523	20.83	19.22	10.18	14.2	19.51		-0.277	-52.14	-0.277	-26.98	-0.277	-37.34	-0.277	-298.2
0.7855	-3.27524	0.79618	-4.53822	0.79312	-4.75725	0.78493	-3.20474	0.76978	-0.76888		1.522	20.59	19.05	10.09	14.14	19.34		-0.278	-53.39	-0.278	-27.64	-0.278	-38.11	-0.278	-298.2
0.78465	-3.29761	0.79523	-4.54459	0.79215	-4.76178	0.78424	-3.2532	0.76893	-0.79004		1.521	20.39	18.83	9.993	14.05	19.22		-0.279	-54.72	-0.279	-28.2	-0.279	-38.87	-0.279	-319.5
0.7838	-3.3207	0.79431	-4.55573	0.7912	-4.76998	0.78355	-3.30139	0.76805	-0.81145		1.52	20.19	18.61	9.903	13.99	18.93		-0.28	-56.07	-0.28	-28.75	-0.28	-39.76	-0.28	-337.6
0.78295	-3.3422	0.79339	-4.56688	0.79028	-4.78193	0.78286	-3.34917	0.7672	-0.83283		1.519	20.02	18.42	9.824	13.95	18.82		-0.281	-57.46	-0.281	-29.33	-0.281	-40.7	-0.281	-355.1
0.78208	-3.36314	0.79246	-4.57723	0.78936	-4.79387	0.78217	-3.39661	0.76634	-0.85471		1.518	19.78	18.2	9.735	13.85	18.59		-0.282	-58.83	-0.282	-30.08	-0.282	-41.55	-0.282	-335.4
0.7812	-3.38304	0.79152	-4.58678	0.78839	-4.79817	0.78147	-3.44366	0.76553	-0.87702		1.517	19.58	17.99	9.648	13.8	18.5		-0.283	-60.21	-0.283	-30.68	-0.283	-42.42	-0.283	-349.5
0.78032	-3.40215	0.79055	-4.58997	0.78741	-4.80183	0.78075	-3.49029	0.76468	-0.89987		1.516	19.46	17.79	9.574	13.7	18.3		-0.284	-61.67	-0.284	-31.26	-0.284	-43.29	-0.284	-367.6
0.77944	-3.42062	0.78961	-4.59873	0.78645	-4.80844	0.78007	-3.53645	0.76382	-0.92267		1.515	19.17	17.57	9.476	13.65	18.11		-0.285	-63.17	-0.285	-31.92	-0.285	-44.1	-0.285	-368.4
0.77856	-3.43925	0.78868	-4.60908	0.78552	-4.81919	0.77935	-3.58221	0.76295	-0.94543		1.514	19.03	17.37	9.398	13.56	17.95		-0.286	-64.56	-0.286	-32.53	-0.286	-45.02	-0.286	-368.3
0.77768	-3.45732	0.78774	-4.61704	0.78459	-4.82898	0.77864	-3.62741	0.76212	-0.96884		1.513	18.84	17.18	9.318	13.55	17.79		-0.287	-66.1	-0.287	-33.22	-0.287	-46.02	-0.287	-368.2
0.77678	-3.47166	0.78679	-4.62341	0.78366	-4.83949	0.77794	-3.67214	0.76126	-0.99235		1.512	18.61	16.97	9.222	13.44	17.59		-0.288	-67.77	-0.288	-33.94	-0.288	-47
0.77589	-3.48846	0.78583	-4.62818	0.78269	-4.8449	0.77721	-3.71623	0.76043	-1.01613		1.511	18.44	16.79	9.149	13.39	17.52		-0.289	-69.32	-0.289	-34.67	-0.289	-47.99
0.77499	-3.50414	0.7849	-4.63933	0.78176	-4.85549	0.77649	-3.75988	0.75958	-1.04014		1.51	18.24	16.59	9.059	13.29	17.3		-0.29	-70.86	-0.29	-35.31	-0.29	-49.02
0.77411	-3.52301	0.78392	-4.64172	0.78076	-4.85533	0.77577	-3.80293	0.75872	-1.0647		1.509	18.01	16.39	8.976	13.22	17.17		-0.291	-72.75	-0.291	-35.97	-0.291	-50.01
0.77321	-3.53917	0.78293	-4.64172	0.7798	-4.86067	0.77502	-3.84542	0.75793	-1.08957		1.508	17.84	16.2	8.892	13.13	16.99		-0.292	-74.56	-0.292	-36.68	-0.292	-51.03
0.77232	-3.55541	0.78197	-4.6457	0.77887	-4.87213	0.77431	-3.88725	0.75709	-1.11446		1.507	17.76	16	8.807	13.06	16.84		-0.293	-76.11	-0.293	-37.45	-0.293	-52.06
0.77141	-3.56927	0.78101	-4.65048	0.7779	-4.87659	0.77358	-3.92845	0.75616	-1.13912		1.506	17.39	15.8	8.735	12.97	16.7		-0.294	-77.81	-0.294	-38.19	-0.294	-53.15
0.77051	-3.58352	0.78004	-4.65605	0.77694	-4.88185	0.77284	-3.96901	0.75534	-1.16365		1.505	17.4	15.61	8.653	12.91	16.55		-0.295	-79.72	-0.295	-38.98	-0.295	-54.26
0.7696	-3.59753	0.77912	-4.6672	0.77598	-4.88861	0.77208	-4.00886	0.75452	-1.18831		1.504	16.86	15.41	8.57	12.83	16.37		-0.296	-81.72	-0.296	-40.12	-0.296	-55.36
0.76869	-3.6121	0.77815	-4.67357	0.77504	-4.89729	0.77135	-4.04803	0.75371	-1.21366		1.503	17.32	15.24	8.504	12.76	16.21		-0.297	-83.66	-0.297	-41.13	-0.297	-56.48
0.76779	-3.62691	0.77715	-4.67277	0.77406	-4.90032	0.77059	-4.08641	0.75295	-1.23922		1.502	16.98	15.04	8.418	12.7	16.26		-0.298	-85.65	-0.298	-42.14	-0.298	-57.73
0.76687	-3.64005	0.77622	-4.68232	0.77307	-4.90175	0.76983	-4.12405	0.7521	-1.265		1.501	16.41	14.84	8.335	12.59	15.75		-0.299	-87.65	-0.299	-42.98	-0.299	-58.95
0.76597	-3.65494	0.77525	-4.68471	0.7721	-4.90717	0.76907	-4.1609	0.75123	-1.29092		1.5	16.27	14.69	8.277	12.57	16.16		-0.3	-89.64	-0.3	-43.77	-0.3	-60.16
0.76504	-3.66513	0.77429	-4.69029	0.77112	-4.90995	0.76831	-4.19697	0.75036	-1.31685		1.499	16.51	14.54	8.184	12.44	15.48		-0.301	-91.58	-0.301	-43.96	-0.301	-61.33
0.76411	-3.67564	0.77331	-4.69188	0.77023	-4.92739	0.76753	-4.23213	0.7496	-1.34286		1.498	16.74	14.35	8.112	12.42	15.03		-0.302	-93.59	-0.302	-43.65	-0.302	-62.64
0.76319	-3.68718	0.77231	-4.69188	0.76928	-4.93535	0.76676	-4.26655	0.74868	-1.36865		1.497	15.53	14.14	8.034	12.3	14.96		-0.303	-95.6	-0.303	-44.71	-0.303	-63.98
0.76226	-3.69801	0.77138	-4.70303	0.76833	-4.94299	0.76596	-4.30012	0.74785	-1.39424		1.496	15.59	13.96	7.951	12.26	14.7		-0.304	-97.55	-0.304	-46.27	-0.304	-65.27
0.76133	-3.70892	0.77041	-4.70541	0.76732	-4.94132	0.76516	-4.3328	0.74711	-1.42056		1.495	15.64	13.81	7.884	12.15	14.38		-0.305	-99.61	-0.305	-48.08	-0.305	-66.63
0.76041	-3.72158	0.76946	-4.71178	0.76635	-4.94578	0.76438	-4.36467	0.74631	-1.447		1.494	15.54	13.63	7.801	12.11	14.9		-0.306	-102.6	-0.306	-47	-0.306	-67.99
0.75948	-3.73129	0.76849	-4.71497	0.76537	-4.94769	0.76358	-4.39565	0.74547	-1.47328		1.493	14.83	13.45	7.725	12.02	15.42		-0.307	-105.4	-0.307	-47.43	-0.307	-69.35
0.75855	-3.74244	0.76748	-4.71258	0.7644	-4.95255	0.76277	-4.42577	0.74459	-1.4996		1.492	14.95	13.29	7.652	11.97	14.07		-0.308	-107.7	-0.308	-48.05	-0.308	-70.76
0.75761	-3.75175	0.7665	-4.71417	0.76338	-4.95008	0.76197	-4.45506	0.74374	-1.5258		1.491	14.89	13.11	7.572	11.89	15		-0.309	-110	-0.309	-49.11	-0.309	-72.24
0.75668	-3.76194	0.76555	-4.72134	0.76245	-4.96043	0.76115	-4.48343	0.74289	-1.55205		1.49	14.7	12.95	7.507	11.82	14.38		-0.31	-112.2	-0.31	-50.98	-0.31	-73.69
0.75574	-3.77102	0.76455	-4.72213	0.76147	-4.96314	0.76032	-4.51095	0.74214	-1.57848		1.489	14.66	12.77	7.427	11.77	14.01		-0.311	-114.7	-0.311	-53.1	-0.311	-75.3
0.75481	-3.78105	0.76358	-4.72452	0.76047	-4.96338	0.75951	-4.53755	0.74123	-1.60441		1.488	14.62	12.59	7.345	11.67	14.07		-0.312	-117.3	-0.312	-52.77	-0.312	-76.86
0.75386	-3.78877	0.76259	-4.72452	0.75949	-4.96664	0.75868	-4.56333	0.74048	-1.63057		1.487	13.94	12.46	7.297	11.64	14.05		-0.313	-120.1	-0.313	-53.7	-0.313	-78.56
0.75291	-3.7953	0.76164	-4.73089	0.75854	-4.9746	0.75782	-4.58818	0.73971	-1.657		1.486	14.3	12.28	7.212	11.53	14.01		-0.314	-122.4	-0.314	-53.49	-0.314	-80.08
0.75196	-3.80382	0.76064	-4.7301	0.7576	-4.98384	0.75699	-4.61217	0.73879	-1.68335		1.485	13.59	12.1	7.137	11.48	13.97		-0.315	-124.5	-0.315	-54.21	-0.315	-81.64
0.751	-3.80947	0.75969	-4.73646	0.75663	-4.98766	0.75615	-4.63534	0.73791	-1.70925		1.484	14.04	11.96	7.072	11.39	13.46		-0.316	-127.1	-0.316	-55.24	-0.316	-83.33
0.75005	-3.81616	0.7587	-4.73646	0.75568	-4.99554	0.75527	-4.65762	0.73703	-1.73528		1.483	13.61	11.77	6.99	11.34	13.38		-0.317	-129.9	-0.317	-56.31	-0.317	-84.81
0.7491	-3.82389	0.7577	-4.73726	0.75467	-4.99379	0.75443	-4.67894	0.73621	-1.76064		1.482	13.3	11.62	6.921	11.25	13.55		-0.318	-133.6	-0.318	-57.44	-0.318	-86.55
0.74815	-3.83169	0.7567	-4.73646	0.75366	-4.99315	0.75356	-4.69957	0.73547	-1.78662		1.481	13.23	11.46	6.85	11.21	13.16		-0.319	-137.7	-0.319	-58.4	-0.319	-88.28
0.74719	-3.83726	0.75575	-4.74204	0.7527	-4.99944	0.75268	-4.71939	0.73472	-1.81209		1.48	13.13	11.31	6.765	11.11	12.89		-0.32	-140.7	-0.32	-63.66	-0.32	-89.91
0.74624	-3.84411	0.75487	-4.75955	0.75168	-4.99578	0.7518	-4.73849	0.73386	-1.83736		1.479	13.03	11.17	6.704	11.07	13.19		-0.321	-143.4	-0.321	-65.46	-0.321	-91.94
0.74529	-3.85191	0.75391	-4.76592	0.75074	-5.0051	0.75092	-4.75679	0.73299	-1.86263		1.478	12.62	11	6.631	10.98	12.96		-0.322	-146.2	-0.322	-63.76	-0.322	-93.79
0.74433	-3.85836	0.75289	-4.76115	0.74983	-5.02006	0.75004	-4.77441	0.73216	-1.88819		1.477	12.42	10.84	6.556	10.92	12.72		-0.323	-150	-0.323	-64.08	-0.323	-95.54
0.74337	-3.86354	0.75184	-4.75318	0.74876	-5.00796	0.74915	-4.79131	0.73124	-1.91392		1.476	12.79	10.68	6.489	10.84	12.58		-0.324	-154.5	-0.324	-66.23	-0.324	-97.27
0.74242	-3.8707	0.75087	-4.75717	0.74763	-4.98798	0.74825	-4.80747	0.73044	-1.93833		1.475	11.95	10.52	6.411	10.78	12.39		-0.325	-157.8	-0.325	-66.52	-0.325	-99.04
0.74145	-3.87556	0.74987	-4.75637	0.74681	-5.0168	0.74735	-4.82284	0.7296	-1.96289		1.474	12.45	10.38	6.352	10.71	12.13		-0.326	-160.4	-0.326	-67.65	-0.326	-101.4
0.74048	-3.87986	0.74876	-4.73806	0.74588	-5.02795	0.74646	-4.8377	0.72875	-1.98696		1.473	12	10.22	6.277	10.64	12.25		-0.327	-164	-0.327	-71.76	-0.327	-103.5
0.73951	-3.88392	0.74782	-4.74602	0.7449	-5.03065	0.74555	-4.852	0.72799	-2.01182		1.472	11.6	10.05	6.192	10.56	12.31		-0.328	-167.8	-0.328	-74.69	-0.328	-105.5
0.73854	-3.8883	0.74686	-4.75159	0.74385	-5.02189	0.74463	-4.8657	0.72717	-2.03588		1.471	11.64	9.928	6.132	10.5	11.64		-0.329	-171.2	-0.329	-74.17	-0.329	-107.4
0.73758	-3.89315	0.74586	-4.74761	0.74285	-5.02285	0.74372	-4.87876	0.7262	-2.05952		1.47	11.53	9.763	6.053	10.42	12.15		-0.33	-175	-0.33	-74.78	-0.33	-109.3
0.73662	-3.89881	0.74488	-4.7508	0.7419	-5.03049	0.74279	-4.89117	0.72535	-2.08331		1.469	11.36	9.594	5.973	10.34	11.5		-0.331	-178.6	-0.331	-74.68	-0.331	-111.3
0.73565	-3.90358	0.74389	-4.7508	0.74094	-5.03678	0.74188	-4.9034	0.72454	-2.10775		1.468	11.31	9.45	5.911	10.27	11.48		-0.332	-182.1	-0.332	-75.07	-0.332	-114
0.7347	-3.91003	0.7429	-4.75159	0.73999	-5.04538	0.74096	-4.91476	0.72368	-2.13132		1.467	11.28	9.284	5.834	10.18	11.68		-0.333	-186.2	-0.333	-76.28	-0.333	-116.2
0.73371	-3.91242	0.74194	-4.75557	0.73897	-5.04236	0.74003	-4.92571	0.72288	-2.15412		1.466	10.84	9.14	5.764	10.12	11.42		-0.334	-190.5	-0.334	-78.34	-0.334	-118.5
0.73274	-3.916	0.74105	-4.77229	0.73798	-5.04363	0.73909	-4.93616	0.72203	-2.17721		1.465	10.55	8.992	5.694	10.03	11.21		-0.335	-195	-0.335	-82.34	-0.335	-120.8
0.73177	-3.91982	0.74004	-4.7715	0.73699	-5.04514	0.73817	-4.9462	0.72113	-2.19979		1.464	10.92	8.825	5.613	9.958	11.07		-0.336	-198.8	-0.336	-85.31	-0.336	-122.9
0.73078	-3.92213	0.73895	-4.75717	0.736	-5.04705	0.73723	-4.95587	0.72034	-2.22242		1.463	10.08	8.685	5.547	9.879	10.94		-0.337	-202.5	-0.337	-89.16	-0.337	-125.1
0.72981	-3.92516	0.73799	-4.76274	0.73504	-5.05326	0.73628	-4.96518	0.71944	-2.24449		1.462	10.6	8.532	5.478	9.808	10.67		-0.338	-206.4	-0.338	-91.3	-0.338	-127.4
0.72884	-3.92978	0.73701	-4.76433	0.73407	-5.0582	0.73536	-4.97417	0.71852	-2.26609		1.461	10.06	8.38	5.4	9.721	10.55		-0.339	-210.6	-0.339	-94.11	-0.339	-130.3
0.72786	-3.93217	0.73603	-4.76513	0.73308	-5.06011	0.73442	-4.98276	0.71772	-2.28797		1.46	9.757	8.228	5.332	9.647	10.87		-0.34	-215.2	-0.34	-95.78	-0.34	-133.2
0.72688	-3.93519	0.73505	-4.76672	0.73212	-5.0664	0.73346	-4.99112	0.71693	-2.30936		1.459	9.906	8.058	5.247	9.558	10.46		-0.341	-218.7	-0.341	-97.1	-0.341	-135.6
0.72592	-3.94053	0.73403	-4.76433	0.73113	-5.06704	0.73254	-4.99926	0.71601	-2.33024		1.458	9.813	7.915	5.18	9.484	10.19		-0.342	-224.9	-0.342	-99.43	-0.342	-138
0.72493	-3.94116	0.73309	-4.77229	0.73012	-5.0664	0.73159	-5.00714	0.71526	-2.35055		1.457	9.57	7.765	5.103	9.395	10.36		-0.343	-229	-0.343	-100.8	-0.343	-140.9
0.72395	-3.94419	0.73208	-4.7715	0.72916	-5.07261	0.73064	-5.01485	0.71431	-2.37114		1.456	9.322	7.591	5.019	9.306	10.05		-0.344	-237.4	-0.344	-103	-0.344	-143.9
0.72298	-3.94777	0.73109	-4.7699	0.72821	-5.08065	0.7297	-5.02238	0.71338	-2.39144		1.455	9.124	7.465	4.953	9.228	9.725		-0.345	-247.3	-0.345	-105.9	-0.345	-146.7
0.72199	-3.95016	0.7301	-4.7699	0.7272	-5.07858	0.72874	-5.02971	0.71251	-2.41159		1.454	8.905	7.295	4.873	9.138	10.09		-0.346	-252.3	-0.346	-108	-0.346	-149.1
0.72102	-3.9535	0.72913	-4.77548	0.72621	-5.08033	0.72778	-5.03681	0.71161	-2.43171		1.453	8.911	7.148	4.792	9.052	9.82		-0.347	-256.2	-0.347	-109.7	-0.347	-151.7
0.72005	-3.95788	0.72815	-4.77866	0.72524	-5.08527	0.72683	-5.04369	0.71069	-2.45093		1.452	9.066	7.013	4.722	8.971	9.493		-0.348	-262.1	-0.348	-112.1	-0.348	-155.2
0.71908	-3.96178	0.72716	-4.77787	0.72423	-5.08408	0.72587	-5.05048	0.70986	-2.47016		1.451	8.451	6.852	4.633	8.878	9.349		-0.349	-267.1	-0.349	-113.2	-0.349	-158.4
0.71809	-3.96306	0.72623	-4.78822	0.72326	-5.08901	0.72492	-5.0571	0.70917	-2.48885		1.45	8.291	6.706	4.565	8.789	9.305		-0.35	-272.3	-0.35	-115.7	-0.35	-160.9
0.71711	-3.96616	0.7252	-4.78025	0.72229	-5.09347	0.724	-5.06356	0.70825	-2.50709		1.449	8.639	6.574	4.498	8.705	9.293		-0.351	-276.7	-0.351	-118	-0.351	-163.9
0.71613	-3.96855	0.72419	-4.77866	0.72133	-5.09976	0.72302	-5.07	0.70736	-2.5252		1.448	7.794	6.411	4.408	8.607	9.186		-0.352	-281.5	-0.352	-120.5	-0.352	-167.1
0.71514	-3.97006	0.72322	-4.78344	0.72028	-5.09299	0.72204	-5.07633	0.70637	-2.54323		1.447	8.319	6.275	4.341	8.522	9.009		-0.353	-286	-0.353	-123.5	-0.353	-170.3
0.71415	-3.97245	0.72226	-4.78822	0.71933	-5.10008	0.7211	-5.08245	0.7055	-2.5606		1.446	7.76	6.123	4.258	8.425	8.643		-0.354	-290.4	-0.354	-125.3	-0.354	-174.1
0.71317	-3.97389	0.72127	-4.78822	0.71832	-5.10024	0.72014	-5.08849	0.70466	-2.57765		1.445	7.491	5.964	4.17	8.329	8.532		-0.355	-294.5	-0.355	-130.3	-0.355	-177.2
0.71219	-3.97675	0.72026	-4.78742	0.71734	-5.10311	0.71919	-5.09439	0.70375	-2.59445		1.444	7.85	5.831	4.093	8.236	8.928		-0.356	-302.2	-0.356	-132.3	-0.356	-180.3
0.71121	-3.97914	0.71927	-4.78742	0.71636	-5.10629	0.71817	-5.1002	0.70276	-2.61063		1.443	7.427	5.671	4.006	8.134	8.343		-0.357	-309.4	-0.357	-134.3	-0.357	-184.5
0.71023	-3.98185	0.71829	-4.78822	0.71536	-5.10565	0.71727	-5.106	0.702	-2.62757		1.442	6.999	5.544	3.935	8.042	8.223		-0.358	-313	-0.358	-135.4	-0.358	-188.9
0.70925	-3.98432	0.7173	-4.78901	0.71436	-5.10661	0.7163	-5.11171	0.7012	-2.64352		1.441	6.986	5.393	3.85	7.946	8.432		-0.359	-316.1	-0.359	-136.8	-0.359	-192.6
0.70827	-3.98583	0.71632	-4.7914	0.71343	-5.11775	0.71536	-5.11731	0.70009	-2.65914		1.44	6.948	5.242	3.764	7.84	7.842		-0.36	-318.6	-0.36	-139.4	-0.36	-195.6
0.70728	-3.98718	0.71532	-4.78981	0.71248	-5.12508	0.7144	-5.12269	0.69923	-2.67452		1.439	6.89	5.13	3.695	7.757	8.087		-0.361	-321.4	-0.361	-142	-0.361	-199.8
0.7063	-3.98989	0.71433	-4.78981	0.71143	-5.1176	0.71343	-5.12803	0.69835	-2.68935		1.438	6.718	4.981	3.606	7.648	7.929		-0.362	-323	-0.362	-143.7	-0.362	-205.6
0.70532	-3.99268	0.71337	-4.79697	0.71044	-5.12086	0.71248	-5.13315	0.69743	-2.70447		1.437	6.479	4.838	3.525	7.547	7.354		-0.363	-327.1	-0.363	-147	-0.363	-209.1
0.70433	-3.99299	0.71237	-4.79618	0.70951	-5.13113	0.71152	-5.13815	0.69661	-2.71896		1.436	6.442	4.723	3.457	7.457	7.837		-0.364	-330.1	-0.364	-152.5	-0.364	-212.3
0.70334	-3.99482	0.71137	-4.79538	0.70851	-5.13137	0.71057	-5.14309	0.69569	-2.73329		1.435	6.257	4.57	3.363	7.349	7.597		-0.365	-331.3	-0.365	-155.8	-0.365	-216.5
0.70235	-3.99634	0.71039	-4.79697	0.70751	-5.13177	0.70961	-5.14808	0.6948	-2.74766		1.434	6.155	4.438	3.288	7.251	7.109		-0.366	-332.6	-0.366	-159.5	-0.366	-220.1
0.70135	-3.99562	0.70939	-4.79379	0.70651	-5.13121	0.70864	-5.15305	0.69387	-2.76169		1.433	6.246	4.302	3.208	7.154	7.012		-0.367	-332.5	-0.367	-162.2	-0.367	-223.7
0.70037	-3.99841	0.70841	-4.79538	0.70552	-5.13376	0.70766	-5.15802	0.693	-2.77505		1.432	5.939	4.148	3.114	7.043	7.025		-0.368	-333.8	-0.368	-165.4	-0.368	-226.9
0.69939	-4.0008	0.7074	-4.79697	0.70454	-5.13726	0.7067	-5.16299	0.69189	-2.78842		1.431	5.546	4.022	3.044	6.944	7.007		-0.369	-335.2	-0.369	-167.5	-0.369	-230.3
0.6984	-4.00104	0.70642	-4.79857	0.70355	-5.13782	0.70573	-5.16789	0.69103	-2.80122		1.43	5.287	3.868	2.955	6.836	6.862		-0.37	-337.3	-0.37	-169.7	-0.37	-233.5
0.69742	-4.00382	0.70546	-4.80414	0.70255	-5.13861	0.70475	-5.17271	0.69022	-2.81428		1.429	5.574	3.732	2.868	6.725	6.666		-0.371	-340.1	-0.371	-173.2	-0.371	-237.5
0.69645	-4.00796	0.70444	-4.80016	0.70163	-5.15096	0.7038	-5.17746	0.68925	-2.82693		1.428	5.519	3.596	2.79	6.622	6.52		-0.372	-343.3	-0.372	-175.7	-0.372	-242.8
0.69547	-4.01083	0.70349	-4.80653	0.70059	-5.14467	0.70283	-5.18221	0.68837	-2.83867		1.427	4.784	3.444	2.697	6.512	6.331		-0.373	-375.5	-0.373	-178.3	-0.373	-248.8
0.69448	-4.0121	0.70248	-4.80334	0.69955	-5.13933	0.70186	-5.18686	0.68741	-2.85055		1.426	5.101	3.318	2.623	6.408	6.228		-0.374	-403.1	-0.374	-180.2	-0.374	-253.7
0.69349	-4.0133	0.70148	-4.80255	0.69861	-5.14944	0.7009	-5.19142	0.68646	-2.86142		1.425	5.056	3.178	2.535	6.295	6.19		-0.375	-418.3	-0.375	-182.6	-0.375	-260.1
0.6925	-4.01457	0.70049	-4.80255	0.69759	-5.14546	0.69993	-5.19591	0.68557	-2.87319		1.424	4.254	3.023	2.438	6.18	6.184		-0.376	-425.6	-0.376	-187.3	-0.376	-265.1
0.6915	-4.01489	0.6995	-4.80414	0.69662	-5.15143	0.69894	-5.20049	0.68465	-2.88404		1.423	4.974	2.941	2.382	6.085	6.105		-0.377	-426.9	-0.377	-192.3	-0.377	-269.8
0.69052	-4.01768	0.69849	-4.80096	0.69562	-5.15191	0.69798	-5.20498	0.6836	-2.89469		1.422	4.133	2.778	2.282	5.97	5.619				-0.378	-196.9	-0.378	-273.5
0.68952	-4.01632	0.69751	-4.80334	0.69464	-5.1551	0.69702	-5.20934	0.68287	-2.90505		1.421	4.401	2.629	2.188	5.854	5.325				-0.379	-199.5	-0.379	-277.2
0.68853	-4.01799	0.69653	-4.80494	0.69365	-5.15693	0.69604	-5.21358	0.68202	-2.91621		1.42	4.141	2.51	2.11	5.749	5.711				-0.38	-202	-0.38	-281.8
0.68754	-4.01887	0.69557	-4.81051	0.69266	-5.15876	0.69509	-5.21783	0.68095	-2.92632		1.419	3.901	2.346	2.013	5.626	5.547				-0.381	-205.6	-0.381	-286.6
0.68655	-4.01927	0.69457	-4.80971	0.69168	-5.16131	0.69411	-5.22205	0.68005	-2.93604		1.418	3.951	2.223	1.929	5.519	4.813				-0.382	-208.9	-0.382	-291.1
0.68556	-4.02006	0.69358	-4.80971	0.69068	-5.16091	0.69312	-5.2257	0.67895	-2.94508		1.417	3.573	2.082	1.842	5.405	5.388				-0.383	-212.6	-0.383	-296.3
0.68458	-4.02166	0.6926	-4.81051	0.68973	-5.17014	0.69216	-5.22949	0.67809	-2.95428		1.416	3.643	1.925	1.748	5.281	4.867				-0.384	-217.3	-0.384	-303.9
0.6836	-4.02524	0.6916	-4.81051	0.68873	-5.16998	0.69118	-5.23316	0.67725	-2.96422		1.415	3.346	1.806	1.672	5.176	4.694				-0.385	-220.5	-0.385	-309.7
0.68262	-4.02811	0.69063	-4.81529	0.68768	-5.1629	0.69022	-5.23681	0.67632	-2.9734		1.414	3.27	1.652	1.583	5.054	4.897				-0.386	-222.9	-0.386	-315.6
0.68163	-4.02946	0.68962	-4.81369	0.68673	-5.1703	0.68926	-5.2411	0.67537	-2.98216		1.413	3.199	1.515	1.489	4.934	4.279				-0.387	-227.4	-0.387	-318.6
0.68062	-4.02866	0.68861	-4.80971	0.68573	-5.17046	0.68831	-5.24447	0.67439	-2.99117		1.412	2.77	1.372	1.403	4.822	4.614				-0.388	-234.1	-0.388	-320.7
0.67966	-4.03328	0.68763	-4.8121	0.68478	-5.17922	0.68734	-5.24791	0.6735	-2.99992		1.411	3.133	1.221	1.306	4.697	4.167				-0.389	-241.1	-0.389	-324.3
0.6787	-4.03965	0.68665	-4.81449	0.6838	-5.1828	0.68639	-5.25134	0.67243	-3.00786		1.41	2.298	1.109	1.235	4.591	4.025				-0.39	-248.4	-0.39	-325.5
0.67769	-4.03774	0.68565	-4.81369	0.68276	-5.17683	0.6854	-5.25473	0.67139	-3.01543		1.409	2.989	0.9525	1.137	4.468	4.275				-0.391	-252.2	-0.391	-326.6
0.67669	-4.03726	0.6847	-4.82086	0.68171	-5.16967	0.68441	-5.25812	0.67058	-3.02334		1.408	1.936	0.7923	1.035	4.344	3.455				-0.392	-262.2	-0.392	-330.4
0.67569	-4.03694	0.6837	-4.82006	0.68074	-5.17412	0.68344	-5.2615	0.66964	-3.0309		1.407	2.606	0.6693	0.9574	4.232	3.849				-0.393	-269.2	-0.393	-334
0.6747	-4.03734	0.68272	-4.82245	0.6798	-5.18328	0.68246	-5.26482	0.66879	-3.03881		1.406	1.917	0.5109	0.86	4.104	3.828				-0.394	-272.3	-0.394	-337.9
0.6737	-4.0379	0.68171	-4.82086	0.67879	-5.18264	0.68148	-5.26806	0.6678	-3.04638		1.405	1.884	0.3606	0.7632	3.98	3.106				-0.395	-277.2	-0.395	-340.5
0.67269	-4.03567	0.68072	-4.82086	0.67787	-5.19475	0.68052	-5.27133	0.6667	-3.05306		1.404	2.067	0.2254	0.6718	3.865	3.117				-0.396	-282.4	-0.396	-347.9
0.6717	-4.0371	0.67973	-4.82166	0.6768	-5.18424	0.67954	-5.27456	0.66579	-3.05932		1.403	1.244	0.06302	0.575	3.736	3.355				-0.397	-287.8	-0.397	-363.8
0.6707	-4.03726	0.67873	-4.82166	0.67581	-5.18519	0.67853	-5.27785	0.66491	-3.0654		1.402	1.922	-0.07341	0.4866	3.619	3.198				-0.398	-292.6	-0.398	-385.2
0.66974	-4.04124	0.67776	-4.82484	0.67481	-5.18631	0.67757	-5.28113	0.6638	-3.07189		1.401	1.088	-0.2217	0.396	3.501	2.822				-0.399	-298.8	-0.399	-399.9
0.66876	-4.04419	0.67677	-4.82564	0.67381	-5.18551	0.6766	-5.28428	0.66292	-3.07809		1.4	1.15	-0.39	0.294	3.367	2.522				-0.4	-309.6	-0.4	-415.8
0.66776	-4.04498	0.67578	-4.82723	0.6728	-5.18455	0.67561	-5.28739	0.66203	-3.08435		1.399	1.339	-0.5148	0.2074	3.253	2.41				-0.401	-325.7	-0.401	-423.3
0.66676	-4.04395	0.67479	-4.82882	0.67184	-5.19068	0.67464	-5.29045	0.66117	-3.09113		1.398	0.4921	-0.6673	0.1189	3.129	2.332				-0.402	-334.5	-0.402	-424.8
0.66578	-4.04666	0.6738	-4.82723	0.67082	-5.18885	0.67365	-5.29335	0.66021	-3.09793		1.397	1.033	-0.8227	0.02056	3.009	2.216				-0.403	-346.2	-0.403	-424.9
0.6648	-4.04873	0.6728	-4.82723	0.66984	-5.19252	0.67266	-5.29617	0.65921	-3.10413		1.396	0.6039	-0.9686	-0.06798	2.886	2.108				-0.404	-351	-0.404	-424.8
0.6638	-4.04817	0.67179	-4.82404	0.66886	-5.19459	0.6717	-5.29912	0.65801	-3.11061		1.395	0.09956	-1.135	-0.1755	2.755	1.953				-0.405	-365	-0.405	-424.6
0.66281	-4.0496	0.67082	-4.82723	0.66786	-5.1957	0.6707	-5.30202	0.65726	-3.11787		1.394	0.6587	-1.276	-0.2622	2.635	1.883				-0.406	-371.9	-0.406	-424.3
0.66181	-4.05024	0.66983	-4.82882	0.6669	-5.20207	0.66971	-5.30488	0.65633	-3.1249		1.393	-0.02087	-1.44	-0.3635	2.508	1.793				-0.407	-375.7	-0.407	-424
0.66081	-4.04889	0.66886	-4.83201	0.66584	-5.1926	0.66876	-5.30767	0.65537	-3.1317		1.392	-0.32	-1.616	-0.4645	2.373	1.609				-0.408	-375.9	-0.408	-423.7
0.65982	-4.05135	0.66787	-4.83201	0.66484	-5.19283	0.6678	-5.31049	0.65442	-3.137		1.391	0.1924	-1.744	-0.5439	2.259	1.461				-0.409	-375.8	-0.409	-423.4
0.65885	-4.0539	0.66687	-4.83121	0.66387	-5.19849	0.66682	-5.31334	0.65341	-3.1432		1.39	-0.4494	-1.915	-0.6465	2.128	1.143				-0.41	-375.7
0.65786	-4.05613	0.66585	-4.82723	0.66288	-5.19904	0.66585	-5.31603	0.65239	-3.14999		1.389	-0.8669	-2.076	-0.75	2.003	0.6251				-0.411	-375.6
0.65686	-4.05502	0.66485	-4.82723	0.6619	-5.20271	0.66472	-5.31859	0.65145	-3.15652		1.388	-0.4091	-2.217	-0.832	1.884	1.049				-0.412	-375.5
0.65587	-4.05645	0.66388	-4.83201	0.66097	-5.21489	0.6639	-5.32102	0.65045	-3.16238		1.387	-0.693	-2.395	-0.9406	1.751	1.112				-0.413	-375.4
0.65487	-4.05629	0.66287	-4.82962	0.65995	-5.21226	0.66291	-5.32355	0.6494	-3.16768		1.386	-1.351	-2.549	-1.032	1.629	0.1502				-0.414	-375.3
0.65388	-4.05732	0.6619	-4.83201	0.65894	-5.21059	0.66193	-5.32601	0.64866	-3.17368		1.385	-1.23	-2.69	-1.117	1.515	0.6611
0.6529	-4.05924	0.6609	-4.83121	0.65798	-5.21712	0.66097	-5.32855	0.64775	-3.17933		1.384	-1.055	-2.875	-1.223	1.38	0.2562
0.6519	-4.06003	0.6599	-4.83121	0.65697	-5.216	0.65998	-5.33095	0.64666	-3.18367		1.383	-1.366	-3.017	-1.309	1.263	0.06845
0.6509	-4.05939	0.65893	-4.83519	0.65596	-5.21425	0.659	-5.33323	0.6457	-3.18817		1.382	-1.874	-3.191	-1.409	1.129	0.1369
0.64991	-4.05955	0.65791	-4.83041	0.65493	-5.20939	0.65802	-5.33554	0.64474	-3.19288		1.381	-2.066	-3.359	-1.512	1.006	-0.1301
0.64892	-4.06131	0.65693	-4.8328	0.65392	-5.20852	0.65705	-5.33785	0.64364	-3.19751		1.38	-1.942	-3.517	-1.6	0.8846	-0.5515
0.64791	-4.05947	0.65594	-4.83439	0.65291	-5.20637	0.65606	-5.34023	0.64284	-3.20221		1.379	-1.942	-3.7	-1.713	0.7511	-0.07459
0.64693	-4.06091	0.65495	-4.83519	0.65196	-5.21441	0.65506	-5.34258	0.64204	-3.20649		1.378	-2.192	-3.846	-1.794	0.631	-1.052
0.64593	-4.06115	0.65396	-4.83599	0.65101	-5.22261	0.65407	-5.34498	0.64109	-3.21033		1.377	-2.508	-4.022	-1.891	0.5077	-0.9284
0.64496	-4.06489	0.65299	-4.83917	0.64996	-5.21449	0.65308	-5.34717	0.64011	-3.21501		1.376	-2.804	-4.217	-1.998	0.3718	-0.6425
0.64396	-4.06537	0.65199	-4.83997	0.64901	-5.22333	0.6521	-5.34929	0.63911	-3.21905		1.375	-2.942	-4.353	-2.075	0.2596	-0.9493
0.64298	-4.06728	0.651	-4.83917	0.64796	-5.21561	0.65113	-5.35136	0.63809	-3.22269		1.374	-3.133	-4.534	-2.188	0.1276	-1.456
0.64198	-4.06712	0.65004	-4.84634	0.647	-5.22189	0.65015	-5.35337	0.63705	-3.22616		1.373	-3.261	-4.711	-2.285	0.0003939	-1.624
0.64099	-4.06791	0.64906	-4.84713	0.64604	-5.22842	0.64916	-5.35524	0.63605	-3.23002		1.372	-3.358	-4.843	-2.362	-0.1102	-1.619
0.63998	-4.06584	0.64806	-4.84634	0.64504	-5.22874	0.6482	-5.35695	0.6351	-3.23403		1.371	-3.531	-5.04	-2.474	-0.2473	-1.797
0.63898	-4.06696	0.64709	-4.84952	0.64405	-5.23025	0.64719	-5.35849	0.63417	-3.23806		1.37	-3.662	-5.201	-2.568	-0.3694	-1.882
0.63801	-4.06959	0.64606	-4.84315	0.64307	-5.23432	0.64619	-5.36011	0.63312	-3.2409		1.369	-3.782	-5.374	-2.665	-0.4889	-1.876
0.63702	-4.07134	0.64507	-4.84634	0.64206	-5.23169	0.64522	-5.36148	0.63208	-3.24379		1.368	-3.979	-5.564	-2.777	-0.6239	-2.192
0.63603	-4.07237	0.64406	-4.84315	0.64102	-5.22556	0.64423	-5.36278	0.63112	-3.24715		1.367	-4.213	-5.717	-2.866	-0.7423	-2.72
0.63504	-4.07261	0.64308	-4.84634	0.64007	-5.23336	0.64321	-5.36405	0.63023	-3.25044		1.366	-4.626	-5.886	-2.971	-0.8719	-2.92
0.63403	-4.07014	0.64214	-4.85271	0.63903	-5.22826	0.6422	-5.36541	0.62914	-3.25338		1.365	-4.945	-6.067	-3.075	-0.9986	-2.359
0.63304	-4.07285	0.64114	-4.85271	0.63807	-5.23471	0.64122	-5.36673	0.6281	-3.25592		1.364	-4.733	-6.224	-3.169	-1.122	-3.161
0.63204	-4.07166	0.64012	-4.84952	0.63709	-5.23814	0.64025	-5.36798	0.62715	-3.25889		1.363	-4.678	-6.416	-3.284	-1.255	-3.21
0.63104	-4.07174	0.63914	-4.85191	0.63607	-5.23519	0.63928	-5.36835	0.62629	-3.2614		1.362	-5.537	-6.581	-3.377	-1.374	-3.354
0.63005	-4.07333	0.63813	-4.84952	0.6351	-5.23997	0.63829	-5.36943	0.62533	-3.26369		1.361	-5.426	-6.766	-3.487	-1.502	-3.293
0.62906	-4.07341	0.63719	-4.85908	0.63405	-5.23113	0.63731	-5.3704	0.62431	-3.2659		1.36	-5.326	-6.966	-3.598	-1.638	-4.224
0.62808	-4.07643	0.63618	-4.8551	0.63301	-5.225	0.63633	-5.37129	0.6232	-3.26841		1.359	-6.186	-7.088	-3.677	-1.743	-3.767
0.62709	-4.07803	0.63518	-4.8543	0.63206	-5.23432	0.63535	-5.37228	0.62231	-3.2708		1.358	-5.55	-7.298	-3.796	-1.876	-3.786
0.62611	-4.08129	0.6342	-4.85828	0.6311	-5.24068	0.63437	-5.37313	0.62136	-3.27289		1.357	-6.507	-7.485	-3.905	-2.008	-4.196
0.6251	-4.07922	0.6332	-4.85669	0.63006	-5.23368	0.63338	-5.3741	0.6204	-3.27502		1.356	-6.455	-7.65	-4.007	-2.128	-4.429
0.62411	-4.07938	0.63222	-4.85828	0.62909	-5.23925	0.63237	-5.37506	0.61945	-3.277		1.355	-6.274	-7.86	-4.128	-2.268	-4.759
0.62312	-4.08121	0.63117	-4.85111	0.6281	-5.24021	0.63135	-5.37593	0.61852	-3.27856		1.354	-7.005	-8.046	-4.233	-2.39	-5.148
0.62213	-4.08161	0.63023	-4.85748	0.62711	-5.2418	0.63037	-5.37681	0.61746	-3.28038		1.353	-7.235	-8.242	-4.344	-2.518	-5.131
0.62113	-4.08137	0.62922	-4.8543	0.6261	-5.24084	0.62935	-5.37765	0.61657	-3.28362		1.352	-7.334	-8.445	-4.461	-2.656	-4.728
0.62014	-4.08209	0.6282	-4.85111	0.6251	-5.24053	0.62837	-5.37841	0.61548	-3.28669		1.351	-7.425	-8.616	-4.561	-2.778	-5.922
0.61915	-4.08416	0.62719	-4.84952	0.62411	-5.24419	0.62738	-5.3791	0.6144	-3.28913		1.35	-7.636	-8.82	-4.673	-2.91	-5.105
0.61815	-4.08304	0.62621	-4.85191	0.62315	-5.24896	0.62639	-5.37977	0.61354	-3.29184		1.349	-7.779	-9.025	-4.794	-3.045	-6.314
0.61716	-4.084	0.62524	-4.85669	0.6221	-5.24124	0.62539	-5.38035	0.61258	-3.29509		1.348	-7.792	-9.217	-4.903	-3.171	-5.946
0.61616	-4.08384	0.62425	-4.85828	0.62111	-5.24363	0.62442	-5.38089	0.6116	-3.29765		1.347	-8.21	-9.422	-5.022	-3.31	-5.998
0.61516	-4.0836	0.62326	-4.85828	0.62012	-5.24514	0.62343	-5.38139	0.61062	-3.29969		1.346	-9.011	-9.6	-5.118	-3.427	-6.38
0.61417	-4.08447	0.62225	-4.85669	0.61914	-5.24777	0.62243	-5.38193	0.60957	-3.30238		1.345	-8.28	-9.824	-5.244	-3.568	-6.711
0.61319	-4.08726	0.62126	-4.85748	0.61813	-5.24594	0.62143	-5.38229	0.60856	-3.30549		1.344	-9.524	-10.05	-5.378	-3.712	-6.972
0.61218	-4.08559	0.62026	-4.85669	0.61714	-5.24873	0.62045	-5.38259	0.60767	-3.30827		1.343	-8.71	-10.23	-5.482	-3.835	-6.861
0.61121	-4.08933	0.61925	-4.8551	0.61619	-5.25661	0.61944	-5.38287	0.60676	-3.31052		1.342	-9.747	-10.48	-5.618	-3.982	-7.361
0.61022	-4.09068	0.61828	-4.85828	0.61518	-5.25525	0.61846	-5.38307	0.60569	-3.31283		1.341	-10.06	-10.7	-5.749	-4.13	-7.326
0.60923	-4.09172	0.61729	-4.85908	0.61413	-5.24642	0.61746	-5.38331	0.60473	-3.31545		1.34	-10.08	-10.92	-5.864	-4.272	-7.18
0.60823	-4.09172	0.6163	-4.86067	0.61316	-5.25215	0.61646	-5.38347	0.6038	-3.31837		1.339	-10.32	-11.16	-6.007	-4.422	-9.114
0.60724	-4.09331	0.61528	-4.85669	0.61219	-5.2574	0.61548	-5.38292	0.60268	-3.31988		1.338	-10.42	-11.39	-6.133	-4.562	-10.42
0.60625	-4.09411	0.61431	-4.86067	0.61116	-5.25183	0.61449	-5.38258	0.60176	-3.32123		1.337	-10.53	-11.62	-6.265	-4.71	-11.16
0.60527	-4.09689	0.61332	-4.85908	0.61017	-5.2535	0.61348	-5.38218	0.60073	-3.32379		1.336	-11.66	-11.88	-6.419	-4.867	-8.909
0.60427	-4.09594	0.61228	-4.85271	0.6092	-5.25932	0.61249	-5.38178	0.59967	-3.32615		1.335	-11.16	-12.11	-6.551	-5.014	-5.772
0.60328	-4.09674	0.6113	-4.8551	0.60813	-5.24729	0.6115	-5.38147	0.59884	-3.32848		1.334	-12.26	-12.36	-6.707	-5.178	-12.2
0.6023	-4.09952	0.61031	-4.8551	0.60713	-5.24729	0.61049	-5.38114	0.59787	-3.33048		1.333	-11.9	-12.63	-6.859	-5.334	-8.183
0.6013	-4.09896	0.60932	-4.85669	0.60615	-5.25159	0.60952	-5.38087	0.59685	-3.33285		1.332	-12.36	-12.88	-7.006	-5.493	-8.637
0.6003	-4.09865	0.60836	-4.86306	0.60519	-5.25812	0.60849	-5.38063	0.59588	-3.33488		1.331	-12.89	-13.17	-7.177	-5.669	-10.07
0.59929	-4.09705	0.60737	-4.86465	0.60423	-5.26433	0.60748	-5.38035	0.59492	-3.33744		1.33	-13.32	-13.44	-7.333	-5.831	-11.69
0.5983	-4.09753	0.60637	-4.86385	0.6032	-5.25971	0.60651	-5.37998	0.59384	-3.33966		1.329	-13.38	-13.73	-7.514	-6.008	-10.91
0.59731	-4.09928	0.60539	-4.86545	0.60219	-5.25756	0.6055	-5.37956	0.59293	-3.34171		1.328	-14.1	-14.05	-7.702	-6.19	-9.247
0.59633	-4.10143	0.60436	-4.85987	0.60121	-5.26091	0.60448	-5.37904	0.59189	-3.34422		1.327	-14.27	-14.32	-7.867	-6.366	-11.36
0.59533	-4.10207	0.60337	-4.86067	0.60021	-5.26075	0.60348	-5.37835	0.59092	-3.34667		1.326	-13.32	-14.66	-8.07	-6.561	-12.96
0.59434	-4.10239	0.60239	-4.86226	0.5992	-5.25924	0.60246	-5.37768	0.59007	-3.34854		1.325	-13.57	-14.98	-8.269	-6.758	-11.77
0.59334	-4.10303	0.60141	-4.86624	0.59816	-5.25326	0.60146	-5.37681	0.58907	-3.35047		1.324	-12.87	-15.31	-8.465	-6.953	-10.5
0.59235	-4.10422	0.60042	-4.86783	0.59724	-5.26712	0.60048	-5.37595	0.58796	-3.35244		1.323	-14.33	-15.68	-8.686	-7.169	-12.59
0.59136	-4.10446	0.59944	-4.86943	0.59621	-5.26258	0.59948	-5.37501	0.58699	-3.35454		1.322	-19.51	-16.04	-8.904	-7.376	-14.32
0.59037	-4.10518	0.59846	-4.87102	0.5952	-5.26083	0.59847	-5.37406	0.58612	-3.35685		1.321	-15.27	-16.4	-9.122	-7.585	-13.52
0.58938	-4.10629	0.59746	-4.86943	0.59424	-5.26648	0.59748	-5.37322	0.58509	-3.35894		1.32	-16.74	-16.8	-9.367	-7.819	-11.54
0.58838	-4.10677	0.59644	-4.86783	0.5932	-5.26043	0.59649	-5.3725	0.58408	-3.36019		1.319	-18.22	-17.2	-9.607	-8.045	-13.7
0.5874	-4.10868	0.59544	-4.86624	0.59227	-5.2715	0.59548	-5.37159	0.58307	-3.36215		1.318	-20.46	-17.63	-9.871	-8.294	-15.97
0.58641	-4.10979	0.59446	-4.86783	0.59129	-5.27572	0.59449	-5.37073	0.58218	-3.36431		1.317	-19.07	-18.09	-10.14	-8.548	-16.27
0.58541	-4.10979	0.59347	-4.87022	0.59027	-5.27285	0.59349	-5.36983	0.58118	-3.36621		1.316	-20.5	-18.54	-10.42	-8.803	-10.85
0.58442	-4.11011	0.59247	-4.86783	0.58925	-5.26903	0.59243	-5.36892	0.58021	-3.36815		1.315	-18.92	-19.05	-10.72	-9.078	-20.3
0.58343	-4.10932	0.5915	-4.86863	0.58824	-5.26672	0.5914	-5.36801	0.57907	-3.36985		1.314	-21.39	-19.54	-11.02	-9.349	-12.94
0.58244	-4.11139	0.59054	-4.8742	0.58727	-5.27205	0.59053	-5.36703	0.57819	-3.37166		1.313	-23.35	-20.08	-11.34	-9.636	-14.5
0.58144	-4.11226	0.58952	-4.87341	0.58626	-5.27118	0.58949	-5.36608	0.57724	-3.37264		1.312	-24.92	-20.66	-11.69	-9.939	-17.63
0.58045	-4.1129	0.58851	-4.87102	0.58529	-5.27556	0.58851	-5.36515	0.57621	-3.37424		1.311	-20.87	-21.22	-12.01	-10.23	-17.79
0.57946	-4.11433	0.58752	-4.87261	0.58427	-5.27365	0.5875	-5.36416	0.5753	-3.37536		1.31	-27.01	-21.84	-12.39	-10.56	-17.43
0.57847	-4.11656	0.58652	-4.87022	0.58326	-5.27245	0.58647	-5.36306	0.57421	-3.37721		1.309	-27.42	-22.5	-12.78	-10.9	-18.2
0.57747	-4.11576	0.58557	-4.87739	0.58228	-5.27524	0.58548	-5.36202	0.57321	-3.37915		1.308	-26.69	-23.14	-13.17	-11.23	-20.6
0.57649	-4.11736	0.58457	-4.87818	0.5813	-5.27771	0.58447	-5.36099	0.57225	-3.38095		1.307	-28.33	-23.88	-13.61	-11.6	-23.38
0.57549	-4.11728	0.58358	-4.87898	0.58027	-5.27309	0.58346	-5.35998	0.5713	-3.38298		1.306	-29.35	-24.63	-14.04	-11.96	-21.46
0.57449	-4.11696	0.58259	-4.87898	0.57926	-5.27245	0.58246	-5.35894	0.57019	-3.38462		1.305	-28.02	-25.43	-14.51	-12.35	-18.32
0.5735	-4.11903	0.58161	-4.88217	0.57825	-5.27078	0.58146	-5.35784	0.56934	-3.38689		1.304	-30.59	-26.31	-15.02	-12.77	-19
0.5725	-4.11943	0.58059	-4.87818	0.57724	-5.26903	0.58043	-5.35681	0.56844	-3.3887		1.303	-37.32	-27.17	-15.52	-13.19	-22.32
0.57149	-4.1168	0.57957	-4.8742	0.57628	-5.2754	0.57944	-5.35572	0.56731	-3.39102		1.302	-32.83	-28.16	-16.09	-13.64	-23.87
0.57052	-4.12014	0.57858	-4.87341	0.57532	-5.2828	0.57844	-5.35449	0.56633	-3.39206		1.301	-35.03	-29.17	-16.67	-14.12	-24.11
0.56951	-4.11879	0.5776	-4.87818	0.57435	-5.28766	0.57743	-5.35314	0.56539	-3.39383		1.3	-41.82	-30.23	-17.27	-14.61	-24.45
0.56851	-4.11728	0.57662	-4.87978	0.57333	-5.28392	0.57647	-5.35168	0.56432	-3.39572		1.299	-39.48	-31.4	-17.93	-15.14	-28.07
0.56753	-4.12086	0.57564	-4.88376	0.57228	-5.27619	0.57545	-5.35021	0.56345	-3.39758		1.298	-40.58	-32.6	-18.6	-15.68	-29.03
0.56654	-4.12237	0.57463	-4.88137	0.5713	-5.27946	0.57444	-5.34871	0.56243	-3.39911		1.297	-44.58	-33.92	-19.33	-16.26	-23.67
0.56555	-4.12293	0.57364	-4.88137	0.57032	-5.28328	0.57346	-5.34722	0.56134	-3.40059		1.296	-48.25	-35.34	-20.11	-16.88	-28.96
0.56456	-4.12428	0.57266	-4.88376	0.56925	-5.27118	0.57243	-5.34566	0.56041	-3.40217		1.295	-45.06	-36.75	-20.87	-17.49	-29.68
0.56358	-4.12627	0.57164	-4.87978	0.56833	-5.28511	0.5714	-5.34405	0.55956	-3.40388		1.294	-51.05	-38.41	-21.73	-18.17	-29.32
0.56258	-4.1258	0.57064	-4.87739	0.56738	-5.29315	0.57042	-5.34249	0.5584	-3.40514		1.293	-54.72	-40.13	-22.63	-18.88	-33.92
0.56157	-4.12444	0.56964	-4.87818	0.56632	-5.28392	0.5694	-5.34097	0.55748	-3.40633		1.292	-54.83	-41.97	-23.55	-19.62	-32.2
0.56059	-4.12675	0.56866	-4.88137	0.56525	-5.27301	0.56839	-5.3394	0.55651	-3.40864		1.291	-58.9	-44.05	-24.54	-20.42	-30.4
0.55958	-4.12572	0.56766	-4.88137	0.56428	-5.27731	0.56739	-5.33786	0.55553	-3.41087		1.29	-61.58	-46.07	-25.55	-21.26	-34.65
0.55858	-4.12396	0.56664	-4.87739	0.56331	-5.2828	0.56637	-5.33597	0.55463	-3.41301		1.289	-63.48	-48.47	-26.62	-22.12	-35.3
0.55758	-4.12404	0.56567	-4.88137	0.56232	-5.28352	0.56536	-5.33383	0.55362	-3.415		1.288	-65.92	-50.84	-27.74	-23.06	-34.33
0.5566	-4.12699	0.56467	-4.87818	0.56136	-5.29108	0.56436	-5.33227	0.55265	-3.41739		1.287	-68.61	-53.32	-28.86	-24.02	-37.41
0.5556	-4.12564	0.5637	-4.88296	0.56033	-5.28654	0.56335	-5.3306	0.55167	-3.4197		1.286	-70.98	-55.99	-30.08	-25.05	-39.63
0.55462	-4.12818	0.56269	-4.88217	0.55938	-5.29403	0.56235	-5.32898	0.55073	-3.42073		1.285	-73.58	-58.49	-31.33	-26.11	-40.68
0.55363	-4.12986	0.56168	-4.88057	0.55831	-5.2836	0.56136	-5.32739	0.54955	-3.4221		1.284	-76.66	-61.25	-32.65	-27.2	-42.77
0.55262	-4.12723	0.56073	-4.88615	0.5573	-5.28248	0.56035	-5.32574	0.54859	-3.42339		1.283	-78.51	-63.65	-34.04	-28.36	-44.17
0.55163	-4.1285	0.55971	-4.88217	0.55633	-5.28718	0.55933	-5.32393	0.54771	-3.42501		1.282	-80.6	-66.15	-35.43	-29.47	-45.74
0.55062	-4.12755	0.55872	-4.88296	0.5553	-5.28272	0.55834	-5.32211	0.54669	-3.42669		1.281	-82.42	-68.47	-36.9	-30.64	-47.43
0.54964	-4.12922	0.55773	-4.88296	0.55432	-5.28607	0.55731	-5.32034	0.54573	-3.42892		1.28	-84.29	-70.52	-38.38	-31.81	-49.67
0.54865	-4.13089	0.55675	-4.88615	0.55333	-5.2879	0.55629	-5.31857	0.54462	-3.43062		1.279	-97.3	-72.47	-39.86	-32.94	-51.42
0.54766	-4.13248	0.55575	-4.88615	0.55233	-5.28742	0.5553	-5.31676	0.54366	-3.43282		1.278	-107.9	-73.99	-41.29	-34.07	-53.17
0.54667	-4.13384	0.55475	-4.88376	0.55136	-5.29236	0.55427	-5.31486	0.54266	-3.43489		1.277	-106.9	-75.4	-42.65	-35.15	-54.97
0.54569	-4.13551	0.55373	-4.88057	0.55063	-5.33551	0.55327	-5.31307	0.5418	-3.43661		1.276	-106.1	-76.47	-43.87	-36.18	-56.63
0.54469	-4.13519	0.55278	-4.88774	0.54936	-5.29395	0.55228	-5.31129	0.5407	-3.43835		1.275	-105.6	-77.26	-44.97	-37.11	-58.05
0.54369	-4.13551	0.55176	-4.88455	0.54835	-5.29172	0.55128	-5.30954	0.53977	-3.44053		1.274	-104.9	-77.62	-45.89	-37.94	-59.36
0.54271	-4.13726	0.55079	-4.88933	0.54733	-5.28861	0.55026	-5.30796	0.53883	-3.44248		1.273	-104.1	-77.72	-46.62	-38.64	-60.65
0.5417	-4.1367	0.54979	-4.88774	0.54638	-5.29618	0.54927	-5.30637	0.53778	-3.44493		1.272	-103.2	-77.73	-47.15	-39.22	-61.68
0.54071	-4.13646	0.54879	-4.88615	0.54534	-5.29084	0.54826	-5.30483	0.5368	-3.44652		1.271	-102	-77.72	-47.46	-39.65	-62.64
0.53973	-4.13877	0.54781	-4.89013	0.54431	-5.28646	0.54725	-5.30335	0.53592	-3.44743		1.27	-100.7	-77.65	-47.56	-39.94	-63.4
0.53873	-4.13822	0.54687	-4.8965	0.54341	-5.30088	0.54626	-5.30178	0.53483	-3.44851		1.269	-99.49	-77.53	-47.4	-40.12	-63.97
0.53773	-4.13854	0.5458	-4.88455	0.54234	-5.29124	0.54525	-5.30023	0.53397	-3.45061		1.268	-97.8	-77.35	-47.09	-40.18	-64.42
0.53674	-4.13917	0.5448	-4.88455	0.54138	-5.29689	0.54422	-5.29877	0.533	-3.45175		1.267	-97.01	-77.1	-46.71	-40.15	-65.81
0.53574	-4.13941	0.54383	-4.88933	0.54036	-5.2949	0.54323	-5.29734	0.53182	-3.45338		1.266	-96.03	-76.72	-46.22	-40.02	-68.33
0.53474	-4.13846	0.5428	-4.88455	0.53933	-5.29037	0.54222	-5.29587	0.53087	-3.45453		1.265	-94.91	-76.4	-45.64	-39.81	-70.43
0.53374	-4.13798	0.54181	-4.88615	0.53838	-5.29705	0.54121	-5.29443	0.52994	-3.45628		1.264	-93.69	-76.04	-44.99	-39.53	-71.11
0.53277	-4.14244	0.54083	-4.88615	0.53739	-5.29928	0.54022	-5.29289	0.5288	-3.45797		1.263	-92.52	-75.6	-44.25	-39.15	-70.89
0.53177	-4.14212	0.53984	-4.88774	0.53634	-5.29204	0.53921	-5.2914	0.52782	-3.45943		1.262	-91.46	-75.06	-43.52	-38.75	-70.16
0.53079	-4.14435	0.53885	-4.88774	0.53532	-5.28901	0.53819	-5.28986	0.52687	-3.46091		1.261	-90.47	-74.41	-42.76	-38.25	-69.05
0.52979	-4.14395	0.53785	-4.88615	0.53436	-5.29482	0.53719	-5.28834	0.52604	-3.46234		1.26	-89.54	-73.76	-42.01	-37.69	-67.73
0.52879	-4.14451	0.53687	-4.88933	0.53339	-5.29976	0.53617	-5.28685	0.52521	-3.46431		1.259	-88.7	-72.9	-41.37	-37.09	-67.01
0.5278	-4.14578	0.53587	-4.88933	0.53236	-5.29578	0.53516	-5.28542	0.52419	-3.46568		1.258	-87.95	-71.94	-40.79	-36.43	-66.66
0.52681	-4.14554	0.53487	-4.88854	0.53139	-5.29968	0.5342	-5.28405	0.52311	-3.46716		1.257	-87.23	-70.81	-40.25	-35.74	-64.73
0.52581	-4.1457	0.5339	-4.89172	0.53037	-5.2965	0.53319	-5.28263	0.5221	-3.46965		1.256	-86.62	-69.84	-39.75	-35	-62.84
0.52482	-4.14634	0.53289	-4.89092	0.5294	-5.30255	0.53216	-5.28125	0.5211	-3.47178		1.255	-85.99	-68.93	-39.22	-34.2	-61
0.52382	-4.14602	0.53191	-4.89172	0.52834	-5.2922	0.53118	-5.27979	0.52004	-3.4738		1.254	-85.45	-68.08	-38.7	-33.33	-59.17
0.52283	-4.14761	0.53092	-4.89252	0.5274	-5.30159	0.53018	-5.27833	0.51908	-3.47485		1.253	-84.92	-67.2	-38.13	-32.27	-57.32
0.52183	-4.14721	0.5299	-4.89013	0.52638	-5.30032	0.52917	-5.2769	0.51811	-3.47581		1.252	-84.41	-66.31	-37.51	-31.04	-55.49
0.52085	-4.14889	0.5289	-4.88854	0.52539	-5.30088	0.52816	-5.27551	0.51712	-3.47646		1.251	-83.94	-65.42	-36.81	-29.69	-53.76
0.51986	-4.15088	0.52792	-4.89092	0.52437	-5.29801	0.52716	-5.27417	0.51618	-3.47776		1.25	-83.43	-64.55	-36.06	-28.43	-52.21
0.51887	-4.15135	0.52693	-4.89172	0.52339	-5.30088	0.52614	-5.27272	0.51515	-3.47826		1.249	-82.99	-63.71	-35.34	-27.25	-50.81
0.51788	-4.15334	0.52595	-4.89411	0.52238	-5.3	0.52515	-5.27131	0.51406	-3.4794		1.248	-82.56	-62.91	-34.71	-26.07	-49.56
0.51689	-4.15518	0.52496	-4.8957	0.52144	-5.309	0.52414	-5.26971	0.51307	-3.48085		1.247	-82.1	-62.1	-34.09	-24.99	-48.39
0.51589	-4.1535	0.52399	-4.90048	0.52044	-5.30892	0.52313	-5.26808	0.51224	-3.48236		1.246	-81.64	-61.3	-33.52	-24.03	-47.33
0.51488	-4.15151	0.52299	-4.90048	0.51935	-5.29538	0.52214	-5.26643	0.51128	-3.48402		1.245	-81.13	-60.4	-32.97	-23.15	-46.37
0.51389	-4.15263	0.52198	-4.89729	0.51843	-5.30764	0.52114	-5.26483	0.51025	-3.48613		1.244	-80.55	-59.3	-32.41	-22.32	-45.45
0.5129	-4.15438	0.52099	-4.89809	0.51746	-5.31258	0.52011	-5.26543	0.50916	-3.48831		1.243	-79.93	-58.16	-31.84	-21.54	-44.61
0.5119	-4.15374	0.51997	-4.8949	0.51638	-5.30159	0.51911	-5.26281	0.50823	-3.49087		1.242	-79.23	-57.06	-31.36	-20.85	-43.81
0.51091	-4.15494	0.51902	-4.90127	0.51537	-5.2992	0.51809	-5.26031	0.50723	-3.49372		1.241	-78.46	-55.96	-30.95	-20.28	-43.05
0.50991	-4.15414	0.51802	-4.89889	0.51442	-5.30629	0.51709	-5.25815	0.50633	-3.49527		1.24	-77.6	-54.79	-30.57	-19.8	-42.3
0.50891	-4.15422	0.517	-4.89809	0.51341	-5.30581	0.51609	-5.25618	0.50517	-3.49694		1.239	-76.68	-53.36	-30.23	-19.36	-41.57
0.50793	-4.15557	0.51603	-4.90048	0.51242	-5.30669	0.51509	-5.2544	0.50436	-3.49905		1.238	-75.74	-51.69	-29.91	-18.97	-40.88
0.50693	-4.1551	0.51506	-4.90287	0.51141	-5.30525	0.51408	-5.25263	0.50347	-3.50101		1.237	-74.92	-50	-29.61	-18.61	-40.18
0.50594	-4.1574	0.51406	-4.90366	0.51043	-5.30844	0.51308	-5.25105	0.50251	-3.50297		1.236	-74.17	-48.2	-29.31	-18.26	-39.49
0.50494	-4.15581	0.51311	-4.91003	0.50938	-5.30104	0.51208	-5.24955	0.50152	-3.50471		1.235	-73.44	-46.49	-29	-17.94	-38.79
0.50396	-4.15844	0.51216	-4.9172	0.50845	-5.31194	0.51106	-5.24813	0.50048	-3.50745		1.234	-72.72	-44.98	-28.7	-17.64	-38.06
0.50297	-4.16059	0.51109	-4.90605	0.50746	-5.31433	0.51007	-5.24674	0.49943	-3.51065		1.233	-72.04	-43.52	-28.42	-17.36	-37.35
0.50199	-4.16298	0.51003	-4.8949	0.50641	-5.30597	0.50906	-5.24532	0.49846	-3.51304		1.232	-71.36	-41.99	-28.14	-17.1	-36.72
0.50101	-4.16584	0.509	-4.89013	0.50539	-5.30287	0.50805	-5.24401	0.49734	-3.51516		1.231	-70.68	-40.18	-27.89	-16.85	-36.13
0.50002	-4.1672	0.50809	-4.90127	0.50445	-5.31274	0.50706	-5.24277	0.49636	-3.51759		1.23	-70.06	-38.09	-27.64	-16.61	-35.59
0.49902	-4.16704	0.50709	-4.90287	0.50348	-5.31688	0.50604	-5.2415	0.49548	-3.51961		1.229	-69.5	-36.25	-27.41	-16.39	-35.07
0.49803	-4.16855	0.50611	-4.90525	0.50241	-5.30669	0.50503	-5.24032	0.49457	-3.52236		1.228	-68.97	-35.09	-27.19	-16.16	-34.57
0.49702	-4.16584	0.50511	-4.90525	0.50145	-5.31306	0.50403	-5.23927	0.49355	-3.52437		1.227	-68.44	-34.31	-26.97	-15.96	-34.1
0.49602	-4.16576	0.50408	-4.90048	0.50043	-5.31003	0.50299	-5.23827	0.49262	-3.52695		1.226	-67.91	-33.71	-26.75	-15.76	-33.63
0.49503	-4.16584	0.50312	-4.90446	0.49944	-5.31131	0.50197	-5.23726	0.49161	-3.52931		1.225	-67.37	-33.26	-26.49	-15.57	-33.2
0.49403	-4.166	0.5021	-4.90127	0.49843	-5.30884	0.501	-5.23636	0.49072	-3.5318		1.224	-66.85	-32.87	-26.17	-15.39	-32.77
0.49305	-4.16895	0.50108	-4.89729	0.49752	-5.32325	0.49999	-5.23545	0.4897	-3.53375		1.223	-66.31	-32.52	-25.78	-15.21	-32.33
0.49207	-4.17054	0.50011	-4.90048	0.49648	-5.31672	0.49901	-5.23456	0.48866	-3.53562		1.222	-65.76	-32.19	-25.33	-15.05	-31.92
0.49107	-4.17038	0.49911	-4.89889	0.4955	-5.31975	0.49803	-5.23373	0.48768	-3.53738		1.221	-65.18	-31.86	-24.89	-14.89	-31.5
0.49007	-4.17126	0.49815	-4.90764	0.49451	-5.32182	0.49703	-5.23304	0.48677	-3.54012		1.22	-64.57	-31.5	-24.43	-14.74	-31.1
0.48908	-4.17174	0.49715	-4.90685	0.49341	-5.30653	0.49603	-5.23246	0.48577	-3.54332		1.219	-63.91	-31.17	-23.98	-14.6	-30.7
0.48809	-4.17166	0.49615	-4.90366	0.49249	-5.31951	0.49452	-5.23202	0.48468	-3.54546		1.218	-63.19	-30.87	-23.59	-14.45	-30.31
0.48708	-4.16959	0.49518	-4.90764	0.49158	-5.334	0.49418	-5.23155	0.48369	-3.5474		1.217	-62.43	-30.63	-23.2	-14.32	-29.94
0.48608	-4.16943	0.49416	-4.90287	0.49046	-5.31425	0.49316	-5.23109	0.48269	-3.54924		1.216	-61.64	-30.43	-22.77	-14.2	-29.56
0.48509	-4.17054	0.49316	-4.90287	0.48946	-5.31377	0.49212	-5.23059	0.48183	-3.55088		1.215	-60.81	-30.23	-22.32	-14.08	-29.2
0.48409	-4.1711	0.49221	-4.90844	0.48847	-5.31624	0.4911	-5.23003	0.48083	-3.55302		1.214	-59.95	-30.07	-21.92	-13.98	-28.85
0.4831	-4.17237	0.49121	-4.90605	0.48747	-5.31529	0.49008	-5.22951	0.47985	-3.55463		1.213	-59.15	-29.9	-21.57	-13.86	-28.5
0.48212	-4.17309	0.49023	-4.90764	0.48647	-5.31457	0.4891	-5.22912	0.47877	-3.55664		1.212	-58.43	-29.77	-21.26	-13.76	-28.15
0.48112	-4.17349	0.48927	-4.91242	0.48548	-5.31656	0.48808	-5.22871	0.47779	-3.55908		1.211	-57.74	-29.62	-20.99	-13.66	-27.81
0.48013	-4.17412	0.48829	-4.9172	0.48445	-5.31258	0.48706	-5.22834	0.47688	-3.5619		1.21	-57.06	-29.47	-20.74	-13.55	-27.46
0.47914	-4.17556	0.48733	-4.92357	0.48346	-5.3133	0.48605	-5.22799	0.47583	-3.56438		1.209	-56.37	-29.34	-20.46	-13.46	-27.11
0.47815	-4.17755	0.48631	-4.92038	0.48246	-5.31401	0.48505	-5.22778	0.47479	-3.56677		1.208	-55.71	-29.2	-20.21	-13.35	-26.78
0.47715	-4.17731	0.48534	-4.92436	0.48147	-5.31513	0.48404	-5.22756	0.47395	-3.56955		1.207	-55.06	-29.07	-19.98	-13.25	-26.44
0.47616	-4.17803	0.4843	-4.91799	0.48047	-5.31465	0.48307	-5.22746	0.47297	-3.57238		1.206	-54.42	-28.94	-19.77	-13.14	-26.12
0.47517	-4.17874	0.48328	-4.91481	0.47944	-5.31083	0.48207	-5.22716	0.47197	-3.57408		1.205	-53.8	-28.83	-19.56	-13.04	-25.82
0.47417	-4.17882	0.48227	-4.91162	0.47847	-5.31592	0.48107	-5.22696	0.47102	-3.57565		1.204	-53.2	-28.72	-19.38	-12.94	-25.51
0.47317	-4.17818	0.48128	-4.91322	0.4775	-5.32038	0.48007	-5.22677	0.46991	-3.57749		1.203	-52.61	-28.61	-19.22	-12.86	-25.23
0.47218	-4.17986	0.48029	-4.91481	0.47648	-5.3164	0.47907	-5.22653	0.46911	-3.5798		1.202	-51.98	-28.54	-19.07	-12.77	-24.94
0.4712	-4.18177	0.47929	-4.91561	0.47553	-5.32532	0.47807	-5.22617	0.46806	-3.58232		1.201	-51.38	-28.45	-18.92	-12.69	-24.65
0.47021	-4.18264	0.47829	-4.91401	0.47449	-5.31879	0.47709	-5.22575	0.46705	-3.58455		1.2	-50.76	-28.36	-18.79	-12.6	-24.38
0.46923	-4.18543	0.47728	-4.91242	0.47349	-5.31887	0.47608	-5.22522	0.4661	-3.58683		1.199	-50.13	-28.26	-18.64	-12.53	-24.11
0.46824	-4.18639	0.47629	-4.91083	0.47247	-5.31561	0.47508	-5.22479	0.46523	-3.59018		1.198	-49.5	-28.18	-18.49	-12.45	-23.86
0.46724	-4.18591	0.47531	-4.91481	0.47158	-5.3328	0.4741	-5.22438	0.46413	-3.59316		1.197	-48.85	-28.09	-18.34	-12.38	-23.61
0.46623	-4.18392	0.47432	-4.91481	0.47055	-5.32795	0.47311	-5.22413	0.46315	-3.59567		1.196	-48.15	-28.02	-18.17	-12.31	-23.39
0.46525	-4.18758	0.47333	-4.91481	0.46953	-5.32404	0.47209	-5.2239	0.46209	-3.59817		1.195	-47.51	-27.96	-18.01	-12.24	-23.17
0.46426	-4.18798	0.47233	-4.91561	0.46848	-5.31664	0.47109	-5.22369	0.46112	-3.60033		1.194	-46.85	-27.89	-17.85	-12.17	-22.96
0.46327	-4.18941	0.47134	-4.91561	0.4675	-5.31959	0.47008	-5.22346	0.46031	-3.60321		1.193	-46.24	-27.84	-17.68	-12.11	-22.76
0.46228	-4.19021	0.47034	-4.91481	0.46653	-5.32428	0.46908	-5.22061	0.4593	-3.60587		1.192	-45.63	-27.79	-17.51	-12.06	-22.57
0.46129	-4.19196	0.46934	-4.91242	0.46553	-5.32349	0.46809	-5.22069	0.45832	-3.60812		1.191	-45.03	-27.73	-17.34	-12.01	-22.39
0.46028	-4.19029	0.46835	-4.91481	0.46456	-5.32826	0.46709	-5.22088	0.45737	-3.61039		1.19	-44.51	-27.69	-17.17	-11.96	-22.2
0.45928	-4.18941	0.46739	-4.92118	0.46352	-5.32229	0.46611	-5.221	0.45637	-3.61297		1.189	-43.97	-27.64	-17.02	-11.92	-22.04
0.45829	-4.19108	0.46639	-4.92118	0.46249	-5.31831	0.46512	-5.22117	0.45534	-3.61569		1.188	-43.42	-27.61	-16.85	-11.88	-21.87
0.4573	-4.19188	0.46539	-4.91879	0.4615	-5.31911	0.46412	-5.22135	0.45435	-3.61822		1.187	-42.84	-27.56	-16.7	-11.83	-21.71
0.45629	-4.19005	0.46439	-4.91959	0.4605	-5.31919	0.46313	-5.22154	0.45339	-3.62024		1.186	-42.28	-27.51	-16.54	-11.8	-21.55
0.4553	-4.19045	0.46341	-4.92197	0.45951	-5.32094	0.46214	-5.22168	0.4524	-3.62241		1.185	-41.76	-27.47	-16.38	-11.76	-21.39
0.45431	-4.19108	0.46241	-4.91959	0.45855	-5.32723	0.46114	-5.2218	0.45153	-3.62539		1.184	-41.32	-27.42	-16.22	-11.72	-21.25
0.45331	-4.19068	0.46139	-4.9164	0.45749	-5.31688	0.46012	-5.22184	0.4505	-3.62795		1.183	-40.87	-27.37	-16.07	-11.69	-21.09
0.4523	-4.18941	0.46043	-4.92197	0.45648	-5.31632	0.45915	-5.22181	0.44937	-3.62964		1.182	-40.45	-27.32	-15.91	-11.65	-20.94
0.45132	-4.1918	0.45944	-4.92357	0.45551	-5.32014	0.45812	-5.22184	0.44836	-3.63186		1.181	-39.99	-27.26	-15.75	-11.62	-20.79
0.45034	-4.19546	0.45848	-4.92755	0.45454	-5.32604	0.45717	-5.22197	0.44744	-3.63463		1.18	-39.57	-27.22	-15.6	-11.58	-20.65
0.44936	-4.19626	0.45744	-4.92038	0.45354	-5.3246	0.45617	-5.2221	0.44652	-3.63635		1.179	-39.18	-27.17	-15.44	-11.55	-20.5
0.44836	-4.19682	0.45647	-4.92436	0.45253	-5.32357	0.45517	-5.22232	0.44557	-3.63829		1.178	-38.81	-27.12	-15.28	-11.52	-20.35
0.44736	-4.19658	0.45548	-4.92596	0.45151	-5.32014	0.45418	-5.22255	0.44457	-3.64046		1.177	-38.44	-27.08	-15.13	-11.49	-20.21
0.44636	-4.19498	0.45451	-4.93153	0.45053	-5.32229	0.45321	-5.22287	0.44354	-3.64321		1.176	-38.09	-27.03	-14.98	-11.46	-20.07
0.44536	-4.19578	0.45348	-4.92675	0.44952	-5.32158	0.45221	-5.22334	0.44264	-3.64587		1.175	-37.74	-26.98	-14.83	-11.42	-19.93
0.44439	-4.19928	0.45249	-4.92675	0.44862	-5.33639	0.45122	-5.2242	0.44162	-3.6484		1.174	-37.39	-26.93	-14.71	-11.4	-19.78
0.44339	-4.19992	0.45153	-4.93232	0.44754	-5.32452	0.45022	-5.2244	0.44053	-3.64985		1.173	-37.07	-26.89	-14.6	-11.37	-19.65
0.44241	-4.20191	0.45051	-4.92755	0.44651	-5.32022	0.44922	-5.22467	0.43957	-3.65198		1.172	-36.76	-26.82	-14.5	-11.34	-19.51
0.44142	-4.20279	0.44953	-4.92914	0.44553	-5.32277	0.44821	-5.22507	0.43868	-3.65442		1.171	-36.45	-26.77	-14.4	-11.32	-19.38
0.44041	-4.20135	0.44856	-4.93312	0.44457	-5.32826	0.44724	-5.22554	0.43768	-3.65703		1.17	-36.14	-26.71	-14.31	-11.29	-19.26
0.43941	-4.20024	0.44753	-4.92834	0.4436	-5.33312	0.44624	-5.2259	0.43684	-3.65854		1.169	-35.85	-26.65	-14.21	-11.26	-19.14
0.43842	-4.20191	0.44653	-4.92675	0.4426	-5.33288	0.44525	-5.22624	0.43579	-3.66024		1.168	-35.55	-26.59	-14.13	-11.24	-19.03
0.43743	-4.20263	0.44555	-4.92994	0.44157	-5.32922	0.44427	-5.22651	0.43474	-3.663		1.167	-35.26	-26.52	-14.03	-11.21	-18.91
0.43644	-4.20311	0.44456	-4.93073	0.44057	-5.32866	0.44328	-5.22677	0.4338	-3.6655		1.166	-34.98	-26.46	-13.95	-11.19	-18.82
0.43543	-4.20127	0.44355	-4.92914	0.4396	-5.3324	0.44227	-5.22697	0.43281	-3.66771		1.165	-34.72	-26.39	-13.87	-11.17	-18.71
0.43444	-4.20303	0.44254	-4.92675	0.43863	-5.3371	0.44129	-5.22726	0.43177	-3.66989		1.164	-34.47	-26.32	-13.8	-11.14	-18.61
0.43344	-4.20231	0.44153	-4.92357	0.43762	-5.33575	0.44028	-5.22762	0.43087	-3.6727		1.163	-34.24	-26.26	-13.72	-11.11	-18.53
0.43248	-4.2078	0.44054	-4.92596	0.43661	-5.33503	0.43927	-5.228	0.42994	-3.67574		1.162	-33.99	-26.2	-13.65	-11.08	-18.43
0.43148	-4.20756	0.4396	-4.93392	0.43556	-5.32572	0.43831	-5.22841	0.42898	-3.6779		1.161	-33.77	-26.14	-13.58	-11.05	-18.34
0.4305	-4.20884	0.43865	-4.94029	0.43458	-5.32906	0.43731	-5.22895	0.42794	-3.67997		1.16	-33.53	-26.08	-13.51	-11.03	-18.25
0.4295	-4.20844	0.43765	-4.93949	0.43357	-5.32747	0.43631	-5.2295	0.42686	-3.68261		1.159	-33.29	-26.02	-13.44	-11	-18.17
0.42851	-4.20947	0.43664	-4.9379	0.43262	-5.33519	0.43534	-5.2301	0.42584	-3.68537		1.158	-33.07	-25.97	-13.36	-10.97	-18.08
0.42752	-4.21051	0.43563	-4.93551	0.43157	-5.32818	0.43435	-5.23062	0.42499	-3.68815		1.157	-32.85	-25.91	-13.29	-10.95	-18.01
0.42651	-4.20971	0.43462	-4.93392	0.43058	-5.32882	0.43335	-5.23119	0.42409	-3.6904		1.156	-32.62	-25.85	-13.21	-10.92	-17.93
0.42553	-4.21154	0.43364	-4.93471	0.42961	-5.33304	0.43237	-5.23166	0.42298	-3.69261		1.155	-32.41	-25.79	-13.14	-10.9	-17.85
0.42455	-4.21425	0.43264	-4.93392	0.42861	-5.33272	0.43138	-5.23234	0.42211	-3.69508		1.154	-32.2	-25.73	-13.07	-10.87	-17.77
0.42354	-4.21322	0.43164	-4.93392	0.42763	-5.33559	0.43038	-5.23296	0.42123	-3.69818		1.153	-31.99	-25.68	-13.01	-10.86	-17.7
0.42254	-4.2129	0.43063	-4.93153	0.42661	-5.33312	0.42939	-5.23364	0.42	-3.70108		1.152	-31.8	-25.62	-12.94	-10.83	-17.63
0.42154	-4.21242	0.42965	-4.93392	0.4256	-5.33129	0.42839	-5.23437	0.4191	-3.7036		1.151	-31.61	-25.57	-12.88	-10.81	-17.56
0.42055	-4.21361	0.42868	-4.93869	0.42459	-5.32858	0.42736	-5.23521	0.41809	-3.70641		1.15	-31.44	-25.51	-12.82	-10.79	-17.5
0.41956	-4.21513	0.42769	-4.93869	0.42358	-5.32779	0.42629	-5.23605	0.41708	-3.70978		1.149	-31.26	-25.45	-12.76	-10.76	-17.43
0.41857	-4.21497	0.42667	-4.93471	0.42259	-5.32858	0.42543	-5.2369	0.41632	-3.71284		1.148	-31.09	-25.39	-12.7	-10.74	-17.36
0.41757	-4.21473	0.42572	-4.94029	0.42161	-5.33209	0.42443	-5.23772	0.41542	-3.7159		1.147	-30.92	-25.33	-12.63	-10.71	-17.3
0.41658	-4.21592	0.42471	-4.94108	0.42061	-5.33185	0.42344	-5.23849	0.41427	-3.71917		1.146	-30.76	-25.27	-12.57	-10.69	-17.23
0.4156	-4.21895	0.42373	-4.94188	0.41964	-5.33583	0.42244	-5.23919	0.41324	-3.72258		1.145	-30.6	-25.21	-12.5	-10.67	-17.17
0.4146	-4.21783	0.42273	-4.94268	0.41867	-5.34124	0.42146	-5.23987	0.41236	-3.72572		1.144	-30.44	-25.14	-12.44	-10.64	-17.11
0.41359	-4.2168	0.42173	-4.94029	0.41763	-5.33471	0.42047	-5.2405	0.41129	-3.72864		1.143	-30.29	-25.07	-12.38	-10.62	-17.04
0.41261	-4.21815	0.42074	-4.93949	0.41662	-5.3328	0.41949	-5.24121	0.41032	-3.7313		1.142	-30.14	-25	-12.31	-10.59	-16.99
0.41162	-4.21879	0.41974	-4.94188	0.41559	-5.32723	0.4185	-5.24188	0.40938	-3.73451		1.141	-29.99	-24.94	-12.25	-10.57	-16.92
0.41062	-4.21879	0.41875	-4.94188	0.41462	-5.3328	0.41752	-5.24263	0.40846	-3.73804		1.14	-29.85	-24.88	-12.19	-10.54	-16.87
0.40964	-4.22166	0.41773	-4.9379	0.41357	-5.32365	0.41653	-5.2433	0.40753	-3.74079		1.139	-29.72	-24.8	-12.13	-10.52	-16.82
0.40864	-4.22237	0.41676	-4.94347	0.4126	-5.3289	0.41554	-5.24398	0.40642	-3.74469		1.138	-29.58	-24.73	-12.08	-10.49	-16.76
0.40764	-4.22102	0.41577	-4.94188	0.41164	-5.33495	0.41456	-5.2447	0.40533	-3.74847		1.137	-29.45	-24.64	-12.02	-10.47	-16.71
0.40664	-4.22014	0.41477	-4.94347	0.41068	-5.33981	0.41356	-5.24534	0.40455	-3.75216		1.136	-29.33	-24.58	-11.97	-10.44	-16.66
0.40565	-4.22062	0.41379	-4.94666	0.40971	-5.34522	0.41255	-5.24602	0.40358	-3.75549		1.135	-29.2	-24.51	-11.91	-10.42	-16.61
0.40465	-4.22118	0.4128	-4.94506	0.40864	-5.334	0.41158	-5.24675	0.40252	-3.75829		1.134	-29.08	-24.43	-11.86	-10.39	-16.56
0.40369	-4.22739	0.41181	-4.94666	0.40768	-5.33933	0.41058	-5.24744	0.40164	-3.76051		1.133	-28.97	-24.35	-11.79	-10.36	-16.51
0.4027	-4.22834	0.41079	-4.94268	0.40669	-5.34076	0.40958	-5.24809	0.40068	-3.76306		1.132	-28.85	-24.27	-11.74	-10.34	-16.46
0.40171	-4.22874	0.40981	-4.94586	0.40568	-5.33861	0.4086	-5.24873	0.39964	-3.76717		1.131	-28.74	-24.19	-11.68	-10.31	-16.42
0.4007	-4.22683	0.40881	-4.94427	0.40478	-5.35462	0.4076	-5.24933	0.3987	-3.7703		1.13	-28.62	-24.11	-11.63	-10.28	-16.38
0.39972	-4.2293	0.40783	-4.94666	0.40369	-5.33957	0.4066	-5.2499	0.39775	-3.77262		1.129	-28.51	-24.03	-11.57	-10.25	-16.33
0.39874	-4.23145	0.40684	-4.94745	0.4027	-5.3418	0.40562	-5.2505	0.39667	-3.77531		1.128	-28.41	-23.94	-11.52	-10.24	-16.29
0.39774	-4.23201	0.40584	-4.94666	0.40171	-5.34315	0.40461	-5.25116	0.39576	-3.77851		1.127	-28.29	-23.85	-11.47	-10.2	-16.24
0.39674	-4.23097	0.40486	-4.94904	0.40073	-5.34618	0.40361	-5.25178	0.39484	-3.78106		1.126	-28.19	-23.76	-11.42	-10.18	-16.2
0.39573	-4.22803	0.4039	-4.95541	0.39971	-5.34188	0.40262	-5.2523	0.39381	-3.7832		1.125	-28.09	-23.67	-11.37	-10.15	-16.15
0.39474	-4.2301	0.40288	-4.94984	0.3987	-5.341	0.40163	-5.2527	0.39285	-3.78581		1.124	-27.98	-23.59	-11.32	-10.12	-16.12
0.39374	-4.22962	0.40189	-4.95143	0.39771	-5.34132	0.40063	-5.25262	0.39191	-3.78862		1.123	-27.88	-23.5	-11.28	-10.1	-16.07
0.39275	-4.23018	0.40092	-4.95462	0.39674	-5.34682	0.39965	-5.25311	0.39082	-3.79242		1.122	-27.78	-23.4	-11.23	-10.07	-16.02
0.39175	-4.23089	0.39994	-4.95701	0.3957	-5.34029	0.39866	-5.25354	0.38979	-3.79521		1.121	-27.68	-23.31	-11.19	-10.05	-15.99
0.39077	-4.2332	0.39889	-4.94984	0.39464	-5.33025	0.39766	-5.254	0.38884	-3.79738		1.12	-27.58	-23.21	-11.15	-10.02	-15.95
0.38978	-4.23304	0.39792	-4.95303	0.39369	-5.3371	0.39669	-5.2544	0.38785	-3.79907		1.119	-27.48	-23.11	-11.11	-9.998	-15.91
0.3888	-4.23631	0.39692	-4.95303	0.39274	-5.3457	0.39571	-5.2548	0.38703	-3.80136		1.118	-27.38	-23.01	-11.06	-9.971	-15.87
0.3878	-4.23654	0.3959	-4.94984	0.39172	-5.34236	0.3947	-5.25515	0.38607	-3.80432		1.117	-27.29	-22.91	-11.01	-9.945	-15.84
0.38681	-4.23623	0.39495	-4.95621	0.39066	-5.33169	0.39373	-5.25551	0.38495	-3.80645		1.116	-27.18	-22.79	-10.97	-9.922	-15.8
0.38581	-4.23639	0.39397	-4.9586	0.3897	-5.33869	0.39272	-5.25588	0.38399	-3.80879		1.115	-27.08	-22.69	-10.93	-9.89	-15.76
0.38482	-4.23734	0.39298	-4.9586	0.38876	-5.34737	0.39173	-5.25632	0.38313	-3.81181		1.114	-26.98	-22.58	-10.88	-9.871	-15.73
0.38383	-4.23822	0.39198	-4.95939	0.38776	-5.34666	0.39075	-5.25679	0.38196	-3.81456		1.113	-26.88	-22.46	-10.84	-9.837	-15.68
0.38283	-4.23742	0.39094	-4.95143	0.38671	-5.33822	0.38974	-5.25716	0.381	-3.81677		1.112	-26.79	-22.35	-10.8	-9.819	-15.65
0.38184	-4.23925	0.38995	-4.95223	0.38571	-5.3383	0.38874	-5.25755	0.38006	-3.8186		1.111	-26.68	-22.24	-10.75	-9.784	-15.61
0.38086	-4.24092	0.389	-4.9586	0.38478	-5.34928	0.38776	-5.25781	0.37913	-3.82124		1.11	-26.59	-22.12	-10.71	-9.762	-15.58
0.37986	-4.24037	0.38799	-4.95621	0.38379	-5.3508	0.38676	-5.2583	0.37822	-3.82407		1.109	-26.49	-22.01	-10.67	-9.731	-15.54
0.37886	-4.23949	0.387	-4.95621	0.38278	-5.34849	0.38576	-5.2588	0.37724	-3.82645		1.108	-26.39	-21.89	-10.62	-9.702	-15.5
0.37787	-4.24061	0.38603	-4.96258	0.38177	-5.34729	0.38478	-5.25927	0.37621	-3.82857		1.107	-26.3	-21.77	-10.58	-9.676	-15.47
0.37688	-4.24212	0.38504	-4.96178	0.38075	-5.34323	0.3838	-5.25958	0.37502	-3.83045		1.106	-26.2	-21.65	-10.53	-9.641	-15.44
0.37588	-4.24275	0.38404	-4.96178	0.37976	-5.34498	0.38281	-5.26009	0.37426	-3.83304		1.105	-26.11	-21.53	-10.49	-9.618	-15.41
0.37487	-4.24037	0.38305	-4.96338	0.37868	-5.33081	0.38182	-5.26056	0.37329	-3.83558		1.104	-26.01	-21.42	-10.44	-9.578	-15.37
0.37389	-4.24275	0.38206	-4.96417	0.37765	-5.32572	0.38083	-5.261	0.37238	-3.83834		1.103	-25.92	-21.29	-10.4	-9.553	-15.33
0.3729	-4.24451	0.38107	-4.96497	0.3767	-5.33336	0.37982	-5.26137	0.3714	-3.8411		1.102	-25.83	-21.18	-10.35	-9.516	-15.3
0.3719	-4.24467	0.38008	-4.96417	0.37573	-5.33893	0.37884	-5.26166	0.37031	-3.84451		1.101	-25.74	-21.07	-10.3	-9.49	-15.26
0.37092	-4.24674	0.37907	-4.96338	0.37471	-5.33639	0.37786	-5.26188	0.36938	-3.84745		1.1	-25.64	-20.96	-10.26	-9.453	-15.23
0.36994	-4.24889	0.3781	-4.96815	0.37385	-5.35717	0.37685	-5.26202	0.36837	-3.85055		1.099	-25.55	-20.84	-10.2	-9.424	-15.19
0.36894	-4.24928	0.37713	-4.97293	0.3727	-5.33217	0.37586	-5.26214	0.36728	-3.85313		1.098	-25.46	-20.73	-10.18	-9.388	-15.16
0.36795	-4.25072	0.37618	-4.9785	0.37171	-5.3332	0.37486	-5.26227	0.36633	-3.85623		1.097	-25.37	-20.61	-10.12	-9.354	-15.12
0.36696	-4.2508	0.37515	-4.97293	0.3707	-5.33185	0.37387	-5.26231	0.36553	-3.85877		1.096	-25.28	-20.5	-10.08	-9.322	-15.09
0.36595	-4.24912	0.37413	-4.96815	0.36974	-5.33798	0.37285	-5.26228	0.3646	-3.86128		1.095	-25.19	-20.38	-10.04	-9.286	-15.05
0.36495	-4.24873	0.37314	-4.96895	0.36876	-5.33973	0.37186	-5.26221	0.36364	-3.86353		1.094	-25.1	-20.26	-9.981	-9.257	-15.02
0.36397	-4.25159	0.3721	-4.96417	0.36774	-5.33782	0.37086	-5.2622	0.36264	-3.8664		1.093	-25.01	-20.15	-9.956	-9.22	-14.98
0.36299	-4.2535	0.37112	-4.96497	0.36676	-5.33909	0.36989	-5.26229	0.36139	-3.86933		1.092	-24.92	-20.04	-9.893	-9.195	-14.94
0.362	-4.25382	0.37014	-4.96815	0.36577	-5.3414	0.36889	-5.26238	0.36055	-3.87202		1.091	-24.84	-19.92	-9.857	-9.158	-14.91
0.361	-4.25366	0.36914	-4.96656	0.3648	-5.34419	0.36789	-5.26254	0.35955	-3.87454		1.09	-24.75	-19.8	-9.805	-9.132	-14.87
0.36	-4.2539	0.36819	-4.97373	0.3638	-5.34459	0.3669	-5.26252	0.35853	-3.87637		1.089	-24.68	-19.68	-9.757	-9.094	-14.84
0.35902	-4.25533	0.36719	-4.97373	0.3628	-5.34315	0.36589	-5.2631	0.35763	-3.87958		1.088	-24.6	-19.57	-9.706	-9.069	-14.81
0.35804	-4.2582	0.36619	-4.97373	0.3618	-5.34379	0.36492	-5.26306	0.3567	-3.88239		1.087	-24.53	-19.45	-9.65	-9.033	-14.78
0.35703	-4.25685	0.36522	-4.97771	0.3608	-5.34315	0.36394	-5.26287	0.35564	-3.88454		1.086	-24.45	-19.34	-9.601	-9.007	-14.74
0.35604	-4.25756	0.36424	-4.9793	0.35977	-5.33846	0.36297	-5.26269	0.35468	-3.88656		1.085	-24.38	-19.23	-9.549	-8.974	-14.71
0.35505	-4.25963	0.3632	-4.97293	0.35879	-5.34029	0.36191	-5.2625	0.35361	-3.88898		1.084	-24.31	-19.12	-9.494	-8.947	-14.68
0.35406	-4.25971	0.36222	-4.97452	0.3578	-5.34196	0.36093	-5.26229	0.3526	-3.8907		1.083	-24.24	-19.02	-9.451	-8.913	-14.65
0.35305	-4.25884	0.36121	-4.97213	0.35692	-5.36091	0.35993	-5.2622	0.35174	-3.89299		1.082	-24.18	-18.91	-9.395	-8.884	-14.62
0.35207	-4.26019	0.36024	-4.97771	0.35586	-5.35064	0.35897	-5.26191	0.351	-3.89684		1.081	-24.12	-18.81	-9.351	-8.854	-14.59
0.35109	-4.26258	0.35922	-4.97213	0.35486	-5.34841	0.35794	-5.2617	0.3499	-3.89846		1.08	-24.05	-18.7	-9.298	-8.825	-14.56
0.35011	-4.26529	0.35821	-4.97134	0.35386	-5.34976	0.35694	-5.26151	0.3489	-3.90066		1.079	-23.99	-18.59	-9.254	-8.795	-14.53
0.34912	-4.2664	0.35724	-4.97452	0.35284	-5.34554	0.35594	-5.2613	0.34788	-3.90295		1.078	-23.93	-18.49	-9.211	-8.762	-14.5
0.34811	-4.2629	0.35625	-4.97532	0.35189	-5.35151	0.35496	-5.26106	0.34687	-3.90533		1.077	-23.87	-18.39	-9.164	-8.739	-14.47
0.34709	-4.26139	0.35524	-4.97373	0.35086	-5.34777	0.35396	-5.26068	0.34576	-3.90731		1.076	-23.81	-18.28	-9.122	-8.702	-14.45
0.34609	-4.26091	0.35424	-4.97134	0.34983	-5.3414	0.35297	-5.26031	0.34493	-3.90874		1.075	-23.76	-18.17	-9.073	-8.681	-14.42
0.34509	-4.25892	0.35323	-4.96736	0.34883	-5.34061	0.35198	-5.25995	0.34378	-3.91041		1.074	-23.7	-18.07	-9.03	-8.643	-14.39
0.34412	-4.26449	0.35228	-4.97452	0.34783	-5.33997	0.35097	-5.25949	0.34302	-3.91162		1.073	-23.65	-17.97	-8.981	-8.623	-14.37
0.34314	-4.26704	0.35126	-4.96895	0.34687	-5.34658	0.34996	-5.25891	0.34206	-3.91263		1.072	-23.59	-17.87	-8.942	-8.587	-14.34
0.34214	-4.26568	0.35027	-4.96975	0.34588	-5.3465	0.34899	-5.25835	0.341	-3.91361		1.071	-23.53	-17.78	-8.897	-8.565	-14.31
0.34115	-4.26688	0.34929	-4.97213	0.34487	-5.34419	0.348	-5.25781	0.33994	-3.91611		1.07	-23.48	-17.68	-8.855	-8.536	-14.29
0.34017	-4.26903	0.34829	-4.97532	0.34387	-5.34403	0.347	-5.25717	0.33912	-3.91817		1.069	-23.43	-17.58	-8.814	-8.513	-14.26
0.33917	-4.26863	0.34729	-4.97771	0.34288	-5.34395	0.34601	-5.25643	0.33792	-3.92056		1.068	-23.37	-17.49	-8.775	-8.486	-14.24
0.33817	-4.26935	0.3463	-4.97691	0.3419	-5.34737	0.34501	-5.25579	0.33708	-3.92326		1.067	-23.32	-17.39	-8.733	-8.459	-14.22
0.33718	-4.26943	0.34526	-4.96895	0.34083	-5.33487	0.34398	-5.25518	0.33612	-3.92528		1.066	-23.26	-17.29	-8.696	-8.434	-14.19
0.33619	-4.27006	0.34431	-4.97452	0.33988	-5.3414	0.34299	-5.25463	0.33507	-3.92786		1.065	-23.21	-17.2	-8.655	-8.402	-14.17
0.33521	-4.27237	0.34334	-4.97771	0.33887	-5.33933	0.34202	-5.25403	0.33425	-3.93021		1.064	-23.15	-17.1	-8.62	-8.379	-14.15
0.33422	-4.27412	0.34231	-4.97213	0.33793	-5.34682	0.34087	-5.25333	0.33313	-3.93256		1.063	-23.11	-17.01	-8.576	-8.35	-14.12
0.33324	-4.27524	0.34131	-4.97373	0.3369	-5.34124	0.34002	-5.25259	0.33199	-3.93364		1.062	-23.05	-16.91	-8.538	-8.324	-14.11
0.33223	-4.27444	0.34034	-4.97611	0.33593	-5.34586	0.33902	-5.25198	0.3311	-3.93491		1.061	-23	-16.82	-8.505	-8.301	-14.08
0.33124	-4.27572	0.33932	-4.97373	0.33487	-5.33662	0.33801	-5.2514	0.33024	-3.93634		1.06	-22.95	-16.73	-8.467	-8.273	-14.06
0.33024	-4.27596	0.33834	-4.97452	0.33386	-5.3336	0.33702	-5.25098	0.3292	-3.93829		1.059	-22.89	-16.64	-8.428	-8.249	-14.04
0.32923	-4.27325	0.33734	-4.97373	0.33291	-5.33973	0.33601	-5.25027	0.32835	-3.94065		1.058	-22.86	-16.55	-8.389	-8.223	-14.02
0.32825	-4.27492	0.33638	-4.98089	0.33193	-5.34236	0.33495	-5.24955	0.32727	-3.94185		1.057	-22.78	-16.46	-8.35	-8.199	-14
0.32728	-4.27818	0.3354	-4.98169	0.33093	-5.34108	0.33401	-5.24887	0.32597	-3.94349		1.056	-22.75	-16.37	-8.311	-8.177	-13.98
0.32628	-4.2797	0.33439	-4.9801	0.32993	-5.33925	0.33298	-5.24844	0.32517	-3.9459		1.055	-22.7	-16.28	-8.273	-8.147	-13.97
0.3253	-4.28113	0.33339	-4.98089	0.32893	-5.33997	0.33197	-5.24768	0.32421	-3.94799		1.054	-22.64	-16.2	-8.236	-8.126	-13.94
0.32427	-4.27659	0.33239	-4.9793	0.32793	-5.33782	0.33098	-5.24688	0.32323	-3.94951		1.053	-22.61	-16.11	-8.2	-8.095	-13.93
0.32328	-4.27611	0.33142	-4.98248	0.32696	-5.34037	0.32998	-5.24603	0.32231	-3.9509		1.052	-22.53	-16.03	-8.163	-8.075	-13.91
0.32228	-4.27572	0.33042	-4.98248	0.32597	-5.34164	0.32899	-5.24522	0.32137	-3.95277		1.051	-22.5	-15.94	-8.126	-8.044	-13.89
0.32129	-4.27795	0.3294	-4.9793	0.325	-5.34642	0.32799	-5.24434	0.3204	-3.95336		1.05	-22.45	-15.86	-8.089	-8.02	-13.87
0.32029	-4.27795	0.32844	-4.98567	0.32393	-5.33344	0.327	-5.24352	0.31953	-3.95431		1.049	-22.39	-15.77	-8.052	-7.994	-13.85
0.31929	-4.27739	0.32744	-4.98328	0.32294	-5.33352	0.32601	-5.2427	0.3185	-3.95457		1.048	-22.35	-15.69	-8.016	-7.964	-13.83
0.3183	-4.27747	0.32647	-4.98567	0.32199	-5.3414	0.32503	-5.24191	0.31745	-3.95509		1.047	-22.29	-15.61	-7.983	-7.94	-13.82
0.31733	-4.28049	0.32548	-4.98646	0.32099	-5.33798	0.32402	-5.24102	0.31651	-3.95583		1.046	-22.24	-15.53	-7.947	-7.908	-13.8
0.31634	-4.28336	0.32451	-4.99204	0.32	-5.33933	0.32302	-5.24023	0.31543	-3.95734		1.045	-22.19	-15.45	-7.914	-7.883	-13.78
0.31533	-4.28145	0.32351	-4.99124	0.31901	-5.33997	0.32203	-5.23948	0.31452	-3.95801		1.044	-22.14	-15.37	-7.878	-7.851	-13.77
0.31436	-4.28495	0.32248	-4.98487	0.31802	-5.33989	0.32104	-5.23872	0.31357	-3.95945		1.043	-22.09	-15.28	-7.846	-7.822	-13.74
0.31336	-4.28439	0.32149	-4.98806	0.31696	-5.3297	0.32002	-5.23789	0.31247	-3.96034		1.042	-22.05	-15.2	-7.813	-7.796	-13.75
0.31235	-4.28312	0.3205	-4.98726	0.31596	-5.32779	0.31901	-5.23702	0.31143	-3.96214		1.041	-21.99	-15.13	-7.782	-7.764	-13.71
0.31136	-4.28336	0.31951	-4.98646	0.31496	-5.32683	0.31801	-5.23601	0.31037	-3.96301		1.04	-21.96	-15.05	-7.75	-7.739	-13.7
0.31037	-4.28336	0.31854	-4.98965	0.31403	-5.33559	0.31701	-5.23499	0.3094	-3.96326		1.039	-21.89	-14.97	-7.718	-7.705	-13.69
0.30936	-4.28217	0.31756	-4.99283	0.31298	-5.32667	0.31602	-5.23438	0.30833	-3.96427		1.038	-21.87	-14.9	-7.686	-7.68	-13.65
0.30838	-4.28392	0.31657	-4.99363	0.31202	-5.33161	0.31502	-5.23261	0.30767	-3.96522		1.037	-21.81	-14.82	-7.653	-7.649	-13.66
0.3074	-4.28567	0.31555	-4.99204	0.31108	-5.33949	0.314	-5.23135	0.30675	-3.96688		1.036	-21.77	-14.75	-7.623	-7.616	-13.62
0.30641	-4.28758	0.3146	-4.99682	0.31005	-5.33209	0.31301	-5.23012	0.30564	-3.96685		1.035	-21.72	-14.66	-7.591	-7.589	-13.62
0.30542	-4.28782	0.31356	-4.99045	0.30904	-5.32914	0.31201	-5.22891	0.30453	-3.9669		1.034	-21.68	-14.59	-7.561	-7.551	-13.59
0.30441	-4.28631	0.31258	-4.99283	0.30804	-5.32747	0.311	-5.22758	0.30345	-3.96574		1.033	-21.63	-14.51	-7.53	-7.525	-13.58
0.30342	-4.28702	0.31159	-4.99124	0.30704	-5.32683	0.31001	-5.22623	0.30256	-3.96683		1.032	-21.58	-14.45	-7.502	-7.491	-13.56
0.30243	-4.28822	0.31056	-4.98806	0.30606	-5.3289	0.30899	-5.22455	0.3015	-3.9672		1.031	-21.55	-14.37	-7.473	-7.46	-13.54
0.30144	-4.28877	0.30958	-4.98806	0.30505	-5.32476	0.30796	-5.22304	0.30057	-3.96567		1.03	-21.5	-14.31	-7.445	-7.426	-13.52
0.30044	-4.28766	0.30857	-4.98646	0.3041	-5.33137	0.307	-5.22146	0.29964	-3.96578		1.029	-21.47	-14.23	-7.414	-7.39	-13.51
0.29945	-4.28901	0.30761	-4.99283	0.30309	-5.3293	0.30599	-5.21978	0.29875	-3.96641		1.028	-21.41	-14.16	-7.385	-7.356	-13.49
0.29847	-4.29124	0.30661	-4.99204	0.30211	-5.33041	0.30498	-5.21791	0.29778	-3.9672		1.027	-21.38	-14.1	-7.354	-7.317	-13.47
0.29748	-4.2918	0.30564	-4.99363	0.3011	-5.32699	0.30399	-5.21616	0.29656	-3.96822		1.026	-21.33	-14.02	-7.325	-7.285	-13.46
0.29647	-4.29076	0.30467	-4.99761	0.30009	-5.32396	0.30299	-5.21442	0.29574	-3.96989		1.025	-21.29	-13.96	-7.298	-7.244	-13.44
0.29549	-4.29371	0.30369	-5.00159	0.29914	-5.32906	0.30198	-5.21271	0.29476	-3.97208		1.024	-21.24	-13.9	-7.271	-7.21	-13.43
0.29452	-4.29753	0.3027	-5	0.29812	-5.32524	0.30097	-5.2109	0.29375	-3.97477		1.023	-21.2	-13.83	-7.24	-7.167	-13.41
0.29351	-4.29522	0.30175	-5.00796	0.29709	-5.31895	0.29996	-5.20916	0.29284	-3.97703		1.022	-21.15	-13.77	-7.213	-7.125	-13.4
0.29251	-4.29498	0.30068	-4.99682	0.29617	-5.32994	0.29895	-5.20742	0.29186	-3.97982		1.021	-21.11	-13.71	-7.186	-7.084	-13.38
0.29155	-4.30032	0.2996	-4.98408	0.29518	-5.32914	0.29795	-5.20571	0.29075	-3.98283		1.02	-21.06	-13.63	-7.159	-7.029	-13.35
0.29055	-4.29928	0.29861	-4.98328	0.2941	-5.31561	0.29694	-5.20398	0.28981	-3.98537		1.019	-21.03	-13.59	-7.133	-6.982	-13.34
0.28955	-4.29968	0.29764	-4.98646	0.29314	-5.31967	0.29592	-5.20224	0.28873	-3.98812		1.018	-20.98	-13.5	-7.103	-6.919	-13.32
0.28856	-4.2996	0.29663	-4.98487	0.29214	-5.31951	0.29493	-5.20052	0.2877	-3.99063		1.017	-20.94	-13.46	-7.076	-6.863	-13.3
0.28758	-4.30271	0.29564	-4.98487	0.29116	-5.31943	0.29393	-5.19879	0.2866	-3.99324		1.016	-20.89	-13.4	-7.048	-6.803	-13.29
0.28659	-4.30318	0.29465	-4.98567	0.29017	-5.32038	0.29293	-5.19702	0.28582	-3.99588		1.015	-20.85	-13.34	-7.02	-6.743	-13.26
0.28558	-4.30072	0.29367	-4.98806	0.28917	-5.31831	0.29193	-5.19521	0.28489	-3.99795		1.014	-20.8	-13.28	-6.994	-6.688	-13.25
0.28459	-4.30135	0.2927	-4.99204	0.28823	-5.32556	0.29084	-5.19347	0.28394	-3.99963		1.013	-20.76	-13.22	-6.968	-6.625	-13.22
0.2836	-4.30366	0.29172	-4.99602	0.28718	-5.3168	0.28992	-5.19184	0.28289	-4.00097		1.012	-20.71	-13.17	-6.941	-6.572	-13.21
0.28259	-4.30016	0.29071	-4.99124	0.28615	-5.31067	0.28892	-5.19018	0.28155	-4.00347		1.011	-20.66	-13.1	-6.913	-6.516	-13.18
0.28161	-4.30303	0.28971	-4.98965	0.28517	-5.31154	0.28791	-5.18851	0.28088	-4.00649		1.01	-20.62	-13.05	-6.886	-6.465	-13.17
0.28062	-4.30462	0.28872	-4.99204	0.28419	-5.31393	0.28688	-5.18678	0.28002	-4.00901		1.009	-20.57	-13	-6.858	-6.416	-13.14
0.27962	-4.30295	0.28774	-4.99522	0.28319	-5.31202	0.28591	-5.19193	0.27931	-4.01079		1.008	-20.54	-12.94	-6.831	-6.362	-13.13
0.27863	-4.30239	0.28676	-4.99443	0.28221	-5.31377	0.28491	-5.1875	0.27814	-4.0116		1.007	-20.49	-12.89	-6.804	-6.318	-13.11
0.27765	-4.30613	0.28577	-4.99602	0.28119	-5.30788	0.2839	-5.18285	0.27728	-4.01322		1.006	-20.45	-12.83	-6.777	-6.268	-13.09
0.27667	-4.30796	0.28478	-4.99443	0.28019	-5.30732	0.2829	-5.17902	0.2763	-4.0149		1.005	-20.4	-12.78	-6.748	-6.223	-13.08
0.27568	-4.30963	0.28383	-5.00398	0.2792	-5.3074	0.28188	-5.17569	0.27522	-4.01552		1.004	-20.36	-12.73	-6.721	-6.179	-13.06
0.27468	-4.30932	0.28281	-5.00159	0.27821	-5.30828	0.28088	-5.17294	0.27422	-4.01563		1.003	-20.31	-12.67	-6.694	-6.132	-13.04
0.27369	-4.31003	0.2818	-4.99841	0.27726	-5.31314	0.27991	-5.17054	0.27311	-4.01616		1.002	-20.28	-12.62	-6.667	-6.094	-13.02
0.27269	-4.30987	0.28081	-4.99761	0.27628	-5.31457	0.27889	-5.16839	0.27222	-4.01685		1.001	-20.23	-12.56	-6.639	-6.046	-13
0.27172	-4.3129	0.27978	-4.99124	0.27527	-5.31226	0.27787	-5.16645	0.27119	-4.0163		1	-20.19	-12.52	-6.613	-6.004	-12.98
0.27073	-4.31433	0.2788	-4.99363	0.27429	-5.31377	0.27686	-5.16479	0.27011	-4.01667		0.999	-20.15	-12.46	-6.588	-5.959	-12.95
0.26974	-4.31505	0.27783	-4.99761	0.27329	-5.31346	0.27586	-5.16322	0.26912	-4.01729		0.998	-20.11	-12.41	-6.564	-5.911	-12.94
0.26876	-4.31895	0.27687	-5.00398	0.27228	-5.31003	0.27484	-5.16179	0.26818	-4.01826		0.997	-20.07	-12.36	-6.541	-5.869	-12.92
0.26776	-4.31775	0.27586	-5.00159	0.27127	-5.3074	0.27386	-5.16033	0.26707	-4.01842		0.996	-20.03	-12.31	-6.519	-5.824	-12.9
0.26676	-4.31672	0.2749	-5.00557	0.27029	-5.30812	0.27284	-5.15895	0.26607	-4.01849		0.995	-19.99	-12.26	-6.496	-5.783	-12.89
0.26576	-4.31592	0.27388	-5.00318	0.26931	-5.31027	0.27182	-5.15754	0.26512	-4.01804		0.994	-19.95	-12.21	-6.474	-5.743	-12.87
0.26477	-4.31688	0.27289	-5.00159	0.26836	-5.3172	0.27084	-5.15617	0.26416	-4.0178		0.993	-19.9	-12.16	-6.45	-5.696	-12.86
0.26378	-4.31799	0.2719	-5.00318	0.26741	-5.32444	0.26985	-5.1549	0.26322	-4.01757		0.992	-19.86	-12.11	-6.426	-5.655	-12.84
0.26278	-4.31879	0.27092	-5.00557	0.26639	-5.31959	0.26883	-5.15354	0.26219	-4.01741		0.991	-19.82	-12.05	-6.403	-5.61	-12.83
0.2618	-4.31935	0.2699	-5.00159	0.26542	-5.32412	0.26783	-5.1522	0.26117	-4.01608		0.99	-19.78	-12.01	-6.378	-5.569	-12.81
0.26081	-4.32134	0.2689	-4.9992	0.26435	-5.3121	0.26683	-5.15093	0.26015	-4.01574		0.989	-19.75	-11.95	-6.354	-5.529	-12.8
0.25982	-4.32205	0.26791	-5.00159	0.26338	-5.31481	0.26581	-5.15157	0.25918	-4.01534		0.988	-19.7	-11.9	-6.331	-5.485	-12.78
0.25883	-4.32182	0.26695	-5.00637	0.26239	-5.31553	0.2648	-5.14879	0.25807	-4.01364		0.987	-19.67	-11.85	-6.308	-5.448	-12.77
0.25784	-4.32301	0.26594	-5.00318	0.26131	-5.30295	0.26379	-5.14663	0.25718	-4.01185		0.986	-19.63	-11.79	-6.285	-5.404	-12.75
0.25685	-4.32396	0.26493	-5.0008	0.26038	-5.31338	0.26277	-5.14466	0.25622	-4.00889		0.985	-19.59	-11.74	-6.262	-5.365	-12.74
0.25584	-4.32189	0.26395	-5.00478	0.25938	-5.31322	0.26179	-5.14281	0.25517	-4.00786		0.984	-19.55	-11.67	-6.239	-5.325	-12.72
0.25485	-4.32325	0.26296	-5.00478	0.2584	-5.31545	0.25915	-5.14103	0.25424	-4.0073		0.983	-19.52	-11.62	-6.218	-5.285	-12.7
0.25385	-4.32213	0.26199	-5.00717	0.2574	-5.31354	0.26007	-5.13942	0.25322	-4.00759		0.982	-19.48	-11.55	-6.196	-5.25	-12.69
0.25285	-4.32261	0.26099	-5.00717	0.25639	-5.31139	0.2592	-5.13835	0.25212	-4.00651		0.981	-19.44	-11.49	-6.172	-5.206	-12.68
0.25187	-4.32444	0.25997	-5.00239	0.25538	-5.31115	0.25809	-5.1368	0.25111	-4.0067		0.98	-19.41	-11.42	-6.153	-5.171	-12.66
0.25087	-4.32349	0.259	-5.00478	0.25436	-5.30621	0.25701	-5.13502	0.25027	-4.00683		0.979	-19.37	-11.35	-6.128	-5.13	-12.65
0.24988	-4.32404	0.258	-5.00557	0.2534	-5.31226	0.25595	-5.13324	0.24925	-4.00579		0.978	-19.34	-11.27	-6.106	-5.094	-12.63
0.24888	-4.32389	0.25702	-5.00717	0.25244	-5.31815	0.25491	-5.13157	0.24832	-4.00464		0.977	-19.3	-11.19	-6.086	-5.056	-12.62
0.2479	-4.32715	0.25603	-5.00717	0.25146	-5.31998	0.25388	-5.13014	0.24735	-4.00535		0.976	-19.26	-11.11	-6.055	-5.015	-12.6
0.2469	-4.32556	0.25505	-5.00796	0.25045	-5.31847	0.25286	-5.12858	0.24638	-4.00565		0.975	-19.22	-11.02	-6.033	-4.977	-12.59
0.24592	-4.32723	0.25405	-5.00876	0.24947	-5.32078	0.25183	-5.12704	0.24526	-4.00634		0.974	-19.19	-10.93	-6.001	-4.933	-12.58
0.24492	-4.32516	0.25305	-5.00717	0.2485	-5.32516	0.25081	-5.12538	0.24429	-4.006		0.973	-19.15	-10.84	-5.971	-4.893	-12.56
0.24394	-4.32779	0.25205	-5.00478	0.24751	-5.32818	0.24979	-5.12374	0.24319	-4.00583		0.972	-19.12	-10.74	-5.94	-4.849	-12.55
0.24295	-4.32978	0.25107	-5.00796	0.24653	-5.33057	0.24879	-5.12206	0.24232	-4.00649		0.971	-19.08	-10.64	-5.904	-4.81	-12.54
0.24196	-4.33081	0.25005	-5.00398	0.24554	-5.33304	0.24776	-5.12047	0.24143	-4.00669		0.97	-19.04	-10.54	-5.869	-4.769	-12.52
0.24098	-4.33256	0.24909	-5.00876	0.24453	-5.33033	0.24676	-5.11878	0.24038	-4.00626		0.969	-19.01	-10.43	-5.829	-4.727	-12.51
0.23999	-4.33209	0.2481	-5.00955	0.24356	-5.33495	0.24575	-5.1171	0.2394	-4.00646		0.968	-18.97	-10.32	-5.794	-4.687	-12.5
0.239	-4.3336	0.2471	-5.01035	0.24254	-5.33105	0.24472	-5.11531	0.23832	-4.00761		0.967	-18.94	-10.21	-5.754	-4.641	-12.49
0.238	-4.33272	0.24612	-5.00955	0.24152	-5.32858	0.24374	-5.11361	0.23721	-4.00728		0.966	-18.9	-10.12	-5.714	-4.603	-12.48
0.237	-4.33201	0.24513	-5.00955	0.24057	-5.33678	0.24272	-5.11184	0.23625	-4.00739		0.965	-18.86	-10.02	-5.67	-4.56	-12.47
0.236	-4.33232	0.24415	-5.01194	0.23957	-5.3375	0.24169	-5.10998	0.23528	-4.00695		0.964	-18.83	-9.935	-5.626	-4.52	-12.46
0.23502	-4.33439	0.24318	-5.01592	0.23861	-5.34268	0.24024	-5.10812	0.23432	-4.00714		0.963	-18.81	-9.849	-5.582	-4.481	-12.44
0.23404	-4.33678	0.24222	-5.0199	0.23761	-5.34411	0.23985	-5.10627	0.23354	-4.00737		0.962	-18.76	-9.767	-5.538	-4.442	-12.44
0.23306	-4.33806	0.24117	-5.01115	0.23668	-5.35589	0.2388	-5.10434	0.23252	-4.00695		0.961	-18.73	-9.689	-5.495	-4.402	-12.42
0.23207	-4.33901	0.24019	-5.01274	0.23572	-5.36146	0.23778	-5.10233	0.23137	-4.00709		0.96	-18.69	-9.613	-5.456	-4.362	-12.41
0.23108	-4.34076	0.23919	-5.01354	0.23469	-5.3574	0.23676	-5.10028	0.23032	-4.00703		0.959	-18.67	-9.538	-5.413	-4.323	-12.4
0.23009	-4.34084	0.23822	-5.01433	0.23368	-5.35589	0.23573	-5.09824	0.22928	-4.00721		0.958	-18.62	-9.47	-5.371	-4.285	-12.39
0.22909	-4.34172	0.23722	-5.01433	0.23272	-5.36274	0.23472	-5.08774	0.22838	-4.00636		0.957	-18.59	-9.403	-5.332	-4.246	-12.37
0.22811	-4.34188	0.23624	-5.01513	0.23168	-5.35621	0.23358	-5.08566	0.22748	-4.00581		0.956	-18.57	-9.333	-5.293	-4.207	-12.36
0.22714	-4.34482	0.23521	-5.00955	0.23068	-5.35764	0.23267	-5.08439	0.22645	-4.00568		0.955	-18.53	-9.269	-5.253	-4.168	-12.34
0.22614	-4.34538	0.23426	-5.01433	0.22971	-5.36282	0.23172	-5.08303	0.22549	-4.00493		0.954	-18.5	-9.205	-5.217	-4.13	-12.34
0.22515	-4.34594	0.23326	-5.01354	0.22873	-5.3664	0.23072	-5.08159	0.22465	-4.00439		0.953	-18.46	-9.14	-5.177	-4.092	-12.32
0.22417	-4.34745	0.23231	-5.01911	0.22775	-5.36903	0.22968	-5.08001	0.22366	-4.00417		0.952	-18.45	-9.083	-5.14	-4.057	-12.31
0.22317	-4.34873	0.23132	-5.0199	0.22674	-5.36927	0.22867	-5.07839	0.22235	-4.00341		0.951	-18.39	-9.015	-5.101	-4.019	-12.29
0.22219	-4.34889	0.23028	-5.01194	0.22572	-5.36537	0.22767	-5.07675	0.22137	-4.00321		0.95	-18.38	-8.958	-5.063	-3.981	-12.28
0.22119	-4.34968	0.22933	-5.01831	0.22472	-5.36561	0.22665	-5.07481	0.22047	-4.0031		0.949	-18.33	-8.893	-5.027	-3.946	-12.27
0.22019	-4.34896	0.22834	-5.0207	0.22376	-5.37269	0.22565	-5.0729	0.21955	-4.00301		0.948	-18.32	-8.837	-4.991	-3.91	-12.26
0.2192	-4.34849	0.22735	-5.0199	0.22274	-5.37078	0.22465	-5.07101	0.21862	-4.00294		0.947	-18.28	-8.777	-4.955	-3.876	-12.25
0.21821	-4.3492	0.22634	-5.01752	0.22179	-5.37842	0.22363	-5.06914	0.21754	-4.00287		0.946	-18.25	-8.718	-4.92	-3.842	-12.23
0.21721	-4.34793	0.22534	-5.01513	0.22076	-5.37333	0.22262	-5.0673	0.2165	-4.00282		0.945	-18.22	-8.666	-4.887	-3.81	-12.22
0.21622	-4.34936	0.22438	-5.02229	0.21977	-5.37699	0.22162	-5.06549	0.2155	-4.00279		0.944	-18.19	-8.601	-4.856	-3.777	-12.21
0.21524	-4.35111	0.22336	-5.01672	0.21881	-5.384	0.2206	-5.0637	0.21445	-4.00276		0.943	-18.16	-8.549	-4.823	-3.745	-12.2
0.21426	-4.35271	0.22235	-5.01354	0.21782	-5.38519	0.21963	-5.06194	0.21337	-4.00275		0.942	-18.14	-8.495	-4.793	-3.71	-12.19
0.21327	-4.35422	0.22139	-5.01752	0.21681	-5.38487	0.21862	-5.0602	0.21271	-4.00276		0.941	-18.11	-8.435	-4.762	-3.675	-12.19
0.21228	-4.35533	0.22041	-5.01911	0.21583	-5.38766	0.21761	-5.05849	0.21165	-4.00278		0.94	-18.07	-8.382	-4.73	-3.641	-12.17
0.21129	-4.35573	0.21943	-5.0207	0.21485	-5.39092	0.21664	-5.0568	0.21063	-4.00281		0.939	-18.06	-8.322	-4.698	-3.607	-12.17
0.21031	-4.35701	0.21846	-5.02389	0.21386	-5.39315	0.21562	-5.05514	0.20959	-4.00286		0.938	-18	-8.27	-4.666	-3.575	-12.16
0.20933	-4.35884	0.21742	-5.01672	0.21287	-5.39427	0.21461	-5.05351	0.20861	-4.00291		0.937	-18.01	-8.216	-4.633	-3.541	-12.15
0.20833	-4.35924	0.21643	-5.01672	0.21181	-5.38654	0.21361	-5.0519	0.20765	-4.00299		0.936	-17.94	-8.162	-4.598	-3.509	-12.14
0.20734	-4.36083	0.21546	-5.0215	0.21084	-5.39196	0.21262	-5.05031	0.20658	-4.00307		0.935	-17.96	-8.11	-4.566	-3.476	-12.13
0.20634	-4.35876	0.21444	-5.01672	0.2099	-5.40159	0.21161	-5.04875	0.20559	-4.00317		0.934	-17.89	-8.051	-4.533	-3.445	-12.13
0.20535	-4.35932	0.21348	-5.02309	0.20891	-5.40263	0.21062	-5.04722	0.20454	-4.00329		0.933	-17.89	-8.002	-4.504	-3.416	-12.12
0.20436	-4.35955	0.21249	-5.0215	0.2079	-5.40255	0.20962	-5.04571	0.20382	-4.00341		0.932	-17.85	-7.946	-4.473	-3.386	-12.11
0.20337	-4.36099	0.21153	-5.02468	0.2069	-5.40175	0.20861	-5.04423	0.20278	-4.00356		0.931	-17.83	-7.898	-4.444	-3.355	-12.1
0.20238	-4.36123	0.21053	-5.02389	0.2059	-5.40263	0.20763	-5.04277	0.20158	-4.00371		0.93	-17.81	-7.845	-4.413	-3.325	-12.1
0.20141	-4.36465	0.20956	-5.02787	0.2049	-5.40223	0.20661	-5.04134	0.20063	-4.00388		0.929	-17.76	-7.795	-4.382	-3.294	-12.09
0.20043	-4.36624	0.20858	-5.02787	0.20388	-5.3992	0.20559	-5.03993	0.19971	-4.00406		0.928	-17.75	-7.746	-4.352	-3.264	-12.09
0.19943	-4.36624	0.20758	-5.02389	0.20287	-5.39809	0.20461	-5.03855	0.19866	-4.00426		0.927	-17.69	-7.695	-4.322	-3.233	-12.08
0.19845	-4.36863	0.2066	-5.02548	0.2019	-5.40295	0.20361	-5.03719	0.19781	-4.00446		0.926	-17.7	-7.645	-4.292	-3.202	-12.07
0.19749	-4.37341	0.20558	-5.02229	0.20092	-5.40629	0.20261	-5.03586	0.19679	-4.00469		0.925	-17.63	-7.591	-4.263	-3.172	-12.07
				--	--	--	--	--	--
				--	--	--	--	--	--
				--	--	--	--	--	--
				--	--	--	--	--	--
				--	--	--	--	--	--
				--	--	--	--	--	--
				--	--	--	--	--	--
				--	--	--	--	--	--
				--	--	--	--	--	--
				--	--	--	--	--	--
				--	--	--	--	--	--
				--	--	--	--	--	--
				--	--	--	--	--	--
				--	--	--	--	--	--
				--	--	--	--	--	--
				--	--	--	--	--	--
				--	--	--	--	--	--
				--	--	--	--	--	--
				--	--	--	--	--	--
				--	--	--	--	--	--
				--	--	--	--	--	--
				--	--	--	--	--	--
				--	--	--	--	--	--
				--	--	--	--	--	--
				--	--	--	--	--	--
				--	--	--	--	--	--
				--	--	--	--	--	--
				--	--	--	--	--	--
				--	--	--	--	--	--
				--	--	--	--	--	--
				--	--	--	--	--	--
				--	--	--	--	--	--
				--	--	--	--	--	--
				--	--	--	--	--	--
				--	--	--	--	--	--
				--	--	--	--	--	--
				--	--	--	--	--	--
				--	--	--	--	--	--
				--	--	--	--	--	--
				--	--	--	--	--	--
				--	--	--	--	--	--
				--	--	--	--	--	--
				--	--	--	--	--	--
				--	--	--	--	--	--
				--	--	--	--	--	--
				--	--	--	--	--	--
				--	--	--	--	--	--
				--	--	--	--	--	--
				--	--	--	--	--	--
				--	--	--	--	--	--
				--	--	--	--	--	--
				--	--	--	--	--	--
				--	--	--	--	--	--
				--	--	--	--	--	--
				--	--	--	--	--	--
				--	--	--	--	--	--
				--	--	--	--	--	--
				--	--	--	--	--	--
				--	--	--	--	--	--
				--	--	--	--	--	--
				--	--	--	--	--	--
				--	--	--	--	--	--
				--	--	--	--	--	--
				--	--	--	--	--	--
				--	--	--	--	--	--
				--	--	--	--	--	--
				--	--	--	--	--	--
				--	--	--	--	--	--
				--	--	--	--	--	--
				--	--	--	--	--	--
				--	--	--	--	--	--
				--	--	--	--	--	--
				--	--	--	--	--	--
				--	--	--	--	--	--
				--	--	--	--	--	--
				--	--	--	--	--	--
				--	--	--	--	--	--
				--	--	--	--	--	--
				--	--	--	--	--	--
				--	--	--	--	--	--
				--	--	--	--	--	--
				--	--	--	--	--	--
				--	--	--	--	--	--
				--	--	--	--	--	--
				--	--	--	--	--	--
				--	--	--	--	--	--
				--	--	--	--	--	--
				--	--	--	--	--	--
				--	--	--	--	--	--
				--	--	--	--	--	--
				--	--	--	--	--	--
				--	--	--	--	--	--
				--	--	--	--	--	--
				--	--	--	--	--	--
				--	--	--	--	--	--
				--	--	--	--	--	--
				--	--	--	--	--	--
				--	--	--	--	--	--
				--	--	--	--	--	--
				--	--	--	--	--	--
				--	--	--	--	--	--
				--	--	--	--	--	--
				--	--	--	--	--	--
				--	--	--	--	--	--
				--	--	--	--	--	--
				--	--	--	--	--	--
				--	--	--	--	--	--
				--	--	--	--	--	--
				--	--	--	--	--	--
				--	--	--	--	--	--
				--	--	--	--	--	--
				--	--	--	--	--	--
				--	--	--	--	--	--
				--	--	--	--	--	--
				--	--	--	--	--	--
				--	--	--	--	--	--
				--	--	--	--	--	--
				--	--	--	--	--	--
				--	--	--	--	--	--
				--	--	--	--	--	--
				--	--	--	--	--	--
				--	--	--	--	--	--
				--	--	--	--	--	--
				--	--	--	--	--	--
				--	--	--	--	--	--
				--	--	--	--	--	--
				--	--	--	--	--	--
				--	--	--	--	--	--
				--	--	--	--	--	--
				--	--	--	--	--	--
				--	--	--	--	--	--
				--	--	--	--	--	--
				--	--	--	--	--	--
				--	--	--	--	--	--
				--	--	--	--	--	--
				--	--	--	--	--	--
				--	--	--	--	--	--
				--	--	--	--	--	--
				--	--	--	--	--	--
				--	--	--	--	--	--
				--	--	--	--	--	--
				--	--	--	--	--	--
				--	--	--	--	--	--
				--	--	--	--	--	--
				--	--	--	--	--	--
				--	--	--	--	--	--
				--	--	--	--	--	--
				--	--	--	--	--	--
				--	--	--	--	--	--
				--	--	--	--	--	--
				--	--	--	--	--	--
				--	--	--	--	--	--
				--	--	--	--	--	--
				--	--	--	--	--	--
				--	--	--	--	--	--
				--	--	--	--	--	--
				--	--	--	--	--	--
				--	--	--	--	--	--
				--	--	--	--	--	--
				--	--	--	--	--	--
				--	--	--	--	--	--
				--	--	--	--	--	--
				--	--	--	--	--	--
				--	--	--	--	--	--
				--	--	--	--	--	--
				--	--	--	--	--	--
				--	--	--	--	--	--
				--	--	--	--	--	--
				--	--	--	--	--	--
				--	--	--	--	--	--
				--	--	--	--	--	--
				--	--	--	--	--	--
				--	--	--	--	--	--
				--	--	--	--	--	--
				--	--	--	--	--	--
				--	--	--	--	--	--
				--	--	--	--	--	--
				--	--	--	--	--	--
				--	--	--	--	--	--
				--	--	--	--	--	--
				--	--	--	--	--	--
				--	--	--	--	--	--
				--	--	--	--	--	--
				--	--	--	--	--	--
				--	--	--	--	--	--
				--	--	--	--	--	--
				--	--	--	--	--	--
				--	--	--	--	--	--
				--	--	--	--	--	--
				--	--	--	--	--	--
				--	--	--	--	--	--
				--	--	--	--	--	--
				--	--	--	--	--	--
				--	--	--	--	--	--
				--	--	--	--	--	--
				--	--	--	--	--	--
				--	--	--	--	--	--
				--	--	--	--	--	--
				--	--	--	--	--	--
				--	--	--	--	--	--

## Sheet: Figure 6
Figure 6a					Figure 6b					Figure 6c				Figure 6e
1.2	-0.6297	1.2	-7.07497		1.2	0.14053	1.2	-7.00981		0	10	1.6567		0	0	0
[truncated: 240,006+ more rows]

## Sheet: Supplementary Figure S1
0	0	0
2	0	0
4	0.79	1.3
[truncated: 9 more rows]

## Sheet: Supplementary Figure S2
0	0	0
[truncated: 11 more rows]

[truncated: 57 more sheets: Supplementary Figure S3, Supplementary Figure S4, Supplementary Figure S5, Supplementary Figure S6, Supplementary Figure S7, Supplementary Figure S8, Supplementary Figure S9, Supplementary Figure S10, Supplementary Figure S11, Supplementary Figure S12, Supplementary Figure S13, Supplementary Figure S14, Supplementary Figure S15, Supplementary Figure S16, Supplementary Figure S18, Supplementary Figure S19, Supplementary Figure S20, Supplementary Figure S21, Supplementary Figure S22, Supplementary Figure S25 …]
